# Supplementary material for: Genetic and Cyto-Histological Analyses in Olea europaea L. Cultivars in Parent–Child Kinship
Source: Int J Mol Sci. 2025 Dec 22;27(1):94. doi: 10.3390/ijms27010094 (PMC12785671; doi:10.3390/ijms27010094)
Supplement: Supplementary file 1 [file ijms-27-00094-s001.zip › Table S1.xlsx]

## Sheet: Supplementary Table S1
Table S1. COANCESTRY correlation coefficients output for the kinship relationships, based on the triadic probability likelihood estimator (TrioML r values) for the pairwise correlations, within the dataset of the genotyped cultivars divided into 15 groups according to their country of origin (cf. Table S2).
Dyads	Individual 1	Individual 2	POP ID 1&2	TrioML	Consanguinity relationship
1	CC_ADRAMITINI	CC_AMPHISSIS	CCCC	0.0000	Unrelated = 2136
5	CC_ADRAMITINI	AA_ASCOLANATENERA	CCAA	0.0000	r = 0
6	CC_ADRAMITINI	MM_BELLUTI	CCMM	0.0000
8	CC_ADRAMITINI	BB_BLANQUETA	CCBB	0.0000
11	CC_ADRAMITINI	DD_BOUTEILLAN	CCDD	0.0000
16	CC_ADRAMITINI	AA_CAROLEA	CCAA	0.0000
19	CC_ADRAMITINI	BB_CHANGLOTREAL	CCBB	0.0000
20	CC_ADRAMITINI	LL_CHEMLALI	CCLL	0.0000
21	CC_ADRAMITINI	CC_CHONDROLIA	CCCC	0.0000
22	CC_ADRAMITINI	AA_CORATINA	CCAA	0.0000
23	CC_ADRAMITINI	BB_CORNEZUELOJAEN	CCBB	0.0000
24	CC_ADRAMITINI	BB_CORNICABRA	CCBB	0.0000
26	CC_ADRAMITINI	AA_DONCARLO	CCAA	0.0000
27	CC_ADRAMITINI	MM_ELMACIK	CCMM	0.0000
32	CC_ADRAMITINI	JJ_GALEGA	CCJJ	0.0000
35	CC_ADRAMITINI	BB_GORDSEVILL	CCBB	0.0000
38	CC_ADRAMITINI	AA_ITRANA	CCAA	0.0000
41	CC_ADRAMITINI	CC_KALAMON	CCCC	0.0000
43	CC_ADRAMITINI	CC_KONSERVOLEA	CCCC	0.0000
46	CC_ADRAMITINI	AA_LECCINO	CCAA	0.0000
48	CC_ADRAMITINI	BB_LECHINSEVILLA	CCBB	0.0000
50	CC_ADRAMITINI	BB_MANZANILLACACER	CCBB	0.0000
51	CC_ADRAMITINI	BB_MANZANILLAJAEN	CCBB	0.0000
52	CC_ADRAMITINI	BB_GORDALDEGRANADA	CCBB	0.0000
53	CC_ADRAMITINI	NN_BALADIROUMANI	CCNN	0.0000
54	CC_ADRAMITINI	BB_MANZANILLASEVILLA	CCBB	0.0000
56	CC_ADRAMITINI	CC_MAUREYA	CCCC	0.0000
58	CC_ADRAMITINI	OO_MERHAVIA	CCOO	0.0000
63	CC_ADRAMITINI	HH_NABALI	CCHH	0.0000
64	CC_ADRAMITINI	AA_NERAVILLACIDRO	CCAA	0.0000
65	CC_ADRAMITINI	AA_NOCELLARABELICE	CCAA	0.0000
66	CC_ADRAMITINI	AA_NOSTRALERIGALI	CCAA	0.0000
69	CC_ADRAMITINI	DD_OLIVIER	CCDD	0.0000
72	CC_ADRAMITINI	AA_ORBETANA	CCAA	0.0000
78	CC_ADRAMITINI	DD_PICHOLINE	CCDD	0.0000
79	CC_ADRAMITINI	BB_PICUAL	CCBB	0.0000
80	CC_ADRAMITINI	BB_PICUDO	CCBB	0.0000
85	CC_ADRAMITINI	BB_ROYALCAZORLA	CCBB	0.0000
89	CC_ADRAMITINI	BB_SEVILLENCA	CCBB	0.0000
90	CC_ADRAMITINI	AA_SINOPOLESE	CCAA	0.0000
93	CC_ADRAMITINI	GG_TOFFHAI	CCGG	0.0000
96	CC_ADRAMITINI	DD_VERDALE	CCDD	0.0000
97	CC_ADRAMITINI	BB_VERDIALHUEVAR	CCBB	0.0000
98	CC_ADRAMITINI	BB_VILLALONGA	CCBB	0.0000
99	CC_ADRAMITINI	AA_ZAITUNA	CCAA	0.0000
100	CC_ADRAMITINI	KK_ZAITY	CCKK	0.0000
101	CC_ADRAMITINI	LL_ZALMATI	CCLL	0.0000
102	CC_AMPHISSIS	MM_AYVALIK	CCMM	0.0000
103	CC_AMPHISSIS	CC_AMIGDALOLIA	CCCC	0.0000
107	CC_AMPHISSIS	AA_BIANCOLILLA	CCAA	0.0000
114	CC_AMPHISSIS	AA_CAPOLGA	CCAA	0.0000
115	CC_AMPHISSIS	AA_CARIASINA	CCAA	0.0000
119	CC_AMPHISSIS	BB_CHANGLOTREAL	CCBB	0.0000
122	CC_AMPHISSIS	AA_CORATINA	CCAA	0.0000
123	CC_AMPHISSIS	BB_CORNEZUELOJAEN	CCBB	0.0000
126	CC_AMPHISSIS	AA_DONCARLO	CCAA	0.0000
128	CC_AMPHISSIS	BB_EMPELTRE	CCBB	0.0000
129	CC_AMPHISSIS	BB_FARGA	CCBB	0.0000
130	CC_AMPHISSIS	AA_FRANTOIO	CCAA	0.0000
137	CC_AMPHISSIS	EE_ISTARKABELICA	CCEE	0.0000
142	CC_AMPHISSIS	CC_KERKIRAS	CCCC	0.0000
144	CC_AMPHISSIS	CC_KORONEIKI	CCCC	0.0000
145	CC_AMPHISSIS	CC_LANOLIA	CCCC	0.0000
147	CC_AMPHISSIS	BB_LECHINGRANADA	CCBB	0.0000
148	CC_AMPHISSIS	BB_LECHINSEVILLA	CCBB	0.0000
156	CC_AMPHISSIS	CC_MAUREYA	CCCC	0.0000
159	CC_AMPHISSIS	LL_MESKI	CCLL	0.0000
162	CC_AMPHISSIS	AA_MORAIOLO	CCAA	0.0000
163	CC_AMPHISSIS	HH_NABALI	CCHH	0.0000
165	CC_AMPHISSIS	AA_NOCELLARABELICE	CCAA	0.0000
169	CC_AMPHISSIS	DD_OLIVIER	CCDD	0.0000
179	CC_AMPHISSIS	BB_PICUAL	CCBB	0.0000
180	CC_AMPHISSIS	BB_PICUDO	CCBB	0.0000
181	CC_AMPHISSIS	AA_PIZZECARROGA	CCAA	0.0000
182	CC_AMPHISSIS	AA_RAIA	CCAA	0.0000
183	CC_AMPHISSIS	AA_RAIO	CCAA	0.0000
186	CC_AMPHISSIS	AA_SANTAGATESE	CCAA	0.0000
188	CC_AMPHISSIS	AA_SEMIDANA	CCAA	0.0000
189	CC_AMPHISSIS	BB_SEVILLENCA	CCBB	0.0000
191	CC_AMPHISSIS	AA_TAGGIASCA	CCAA	0.0000
192	CC_AMPHISSIS	CC_THROUMBOLIA	CCCC	0.0000
196	CC_AMPHISSIS	DD_VERDALE	CCDD	0.0000
198	CC_AMPHISSIS	BB_VILLALONGA	CCBB	0.0000
200	CC_AMPHISSIS	KK_ZAITY	CCKK	0.0000
204	MM_AYVALIK	AA_ASCOLANATENERA	MMAA	0.0000
205	MM_AYVALIK	MM_BELLUTI	MMMM	0.0000
207	MM_AYVALIK	BB_BLANQUETA	MMBB	0.0000
210	MM_AYVALIK	DD_BOUTEILLAN	MMDD	0.0000
215	MM_AYVALIK	AA_CAROLEA	MMAA	0.0000
218	MM_AYVALIK	BB_CHANGLOTREAL	MMBB	0.0000
219	MM_AYVALIK	LL_CHEMLALI	MMLL	0.0000
220	MM_AYVALIK	CC_CHONDROLIA	MMCC	0.0000
221	MM_AYVALIK	AA_CORATINA	MMAA	0.0000
222	MM_AYVALIK	BB_CORNEZUELOJAEN	MMBB	0.0000
223	MM_AYVALIK	BB_CORNICABRA	MMBB	0.0000
225	MM_AYVALIK	AA_DONCARLO	MMAA	0.0000
226	MM_AYVALIK	MM_ELMACIK	MMMM	0.0000
231	MM_AYVALIK	JJ_GALEGA	MMJJ	0.0000
234	MM_AYVALIK	BB_GORDSEVILL	MMBB	0.0000
237	MM_AYVALIK	AA_ITRANA	MMAA	0.0000
240	MM_AYVALIK	CC_KALAMON	MMCC	0.0000
242	MM_AYVALIK	CC_KONSERVOLEA	MMCC	0.0000
245	MM_AYVALIK	AA_LECCINO	MMAA	0.0000
247	MM_AYVALIK	BB_LECHINSEVILLA	MMBB	0.0000
249	MM_AYVALIK	BB_MANZANILLACACER	MMBB	0.0000
250	MM_AYVALIK	BB_MANZANILLAJAEN	MMBB	0.0000
251	MM_AYVALIK	BB_GORDALDEGRANADA	MMBB	0.0000
252	MM_AYVALIK	NN_BALADIROUMANI	MMNN	0.0000
253	MM_AYVALIK	BB_MANZANILLASEVILLA	MMBB	0.0000
255	MM_AYVALIK	CC_MAUREYA	MMCC	0.0000
257	MM_AYVALIK	OO_MERHAVIA	MMOO	0.0000
262	MM_AYVALIK	HH_NABALI	MMHH	0.0000
263	MM_AYVALIK	AA_NERAVILLACIDRO	MMAA	0.0000
264	MM_AYVALIK	AA_NOCELLARABELICE	MMAA	0.0000
265	MM_AYVALIK	AA_NOSTRALERIGALI	MMAA	0.0000
268	MM_AYVALIK	DD_OLIVIER	MMDD	0.0000
271	MM_AYVALIK	AA_ORBETANA	MMAA	0.0000
277	MM_AYVALIK	DD_PICHOLINE	MMDD	0.0000
278	MM_AYVALIK	BB_PICUAL	MMBB	0.0000
279	MM_AYVALIK	BB_PICUDO	MMBB	0.0000
284	MM_AYVALIK	BB_ROYALCAZORLA	MMBB	0.0000
288	MM_AYVALIK	BB_SEVILLENCA	MMBB	0.0000
289	MM_AYVALIK	AA_SINOPOLESE	MMAA	0.0000
292	MM_AYVALIK	GG_TOFFHAI	MMGG	0.0000
295	MM_AYVALIK	DD_VERDALE	MMDD	0.0000
296	MM_AYVALIK	BB_VERDIALHUEVAR	MMBB	0.0000
297	MM_AYVALIK	BB_VILLALONGA	MMBB	0.0000
298	MM_AYVALIK	AA_ZAITUNA	MMAA	0.0000
299	MM_AYVALIK	KK_ZAITY	MMKK	0.0000
300	MM_AYVALIK	LL_ZALMATI	MMLL	0.0000
302	CC_AMIGDALOLIA	AA_ASCOLANATENERA	CCAA	0.0000
303	CC_AMIGDALOLIA	MM_BELLUTI	CCMM	0.0000
305	CC_AMIGDALOLIA	BB_BLANQUETA	CCBB	0.0000
307	CC_AMIGDALOLIA	AA_BOSANA	CCAA	0.0000
309	CC_AMIGDALOLIA	AA_CAIAZZANA	CCAA	0.0000
310	CC_AMIGDALOLIA	AA_CANINO	CCAA	0.0000
311	CC_AMIGDALOLIA	AA_CAPOLGA	CCAA	0.0000
312	CC_AMIGDALOLIA	AA_CARIASINA	CCAA	0.0000
315	CC_AMIGDALOLIA	AA_CELLINANARDO	CCAA	0.0000
316	CC_AMIGDALOLIA	BB_CHANGLOTREAL	CCBB	0.0000
321	CC_AMIGDALOLIA	BB_CORNICABRA	CCBB	0.0000
322	CC_AMIGDALOLIA	AA_DOLCEAGOGIA	CCAA	0.0000
323	CC_AMIGDALOLIA	AA_DONCARLO	CCAA	0.0000
325	CC_AMIGDALOLIA	BB_EMPELTRE	CCBB	0.0000
326	CC_AMIGDALOLIA	BB_FARGA	CCBB	0.0000
327	CC_AMIGDALOLIA	AA_FRANTOIO	CCAA	0.0000
328	CC_AMIGDALOLIA	AA_FS17	CCAA	0.0000
330	CC_AMIGDALOLIA	AA_GARGNA	CCAA	0.0000
331	CC_AMIGDALOLIA	AA_GENTILECHIETI	CCAA	0.0000
333	CC_AMIGDALOLIA	BB_HOJIBLANCA	CCBB	0.0000
335	CC_AMIGDALOLIA	AA_ITRANA	CCAA	0.0000
337	CC_AMIGDALOLIA	KK_KAISSY	CCKK	0.0000
338	CC_AMIGDALOLIA	CC_KALAMON	CCCC	0.0000
339	CC_AMIGDALOLIA	CC_KERKIRAS	CCCC	0.0000
340	CC_AMIGDALOLIA	CC_KONSERVOLEA	CCCC	0.0000
342	CC_AMIGDALOLIA	CC_LANOLIA	CCCC	0.0000
344	CC_AMIGDALOLIA	BB_LECHINGRANADA	CCBB	0.0000
345	CC_AMIGDALOLIA	BB_LECHINSEVILLA	CCBB	0.0000
346	CC_AMIGDALOLIA	DD_LUCQUES	CCDD	0.0000
361	CC_AMIGDALOLIA	AA_NERAVILLACIDRO	CCAA	0.0000
372	CC_AMIGDALOLIA	AA_PASSALUNARA	CCAA	0.0000
373	CC_AMIGDALOLIA	AA_PERANZANA	CCAA	0.0000
374	CC_AMIGDALOLIA	AA_PIANTMOGLIANO	CCAA	0.0000
375	CC_AMIGDALOLIA	DD_PICHOLINE	CCDD	0.0000
381	CC_AMIGDALOLIA	AA_ROSCOLLIESINI	CCAA	0.0000
383	CC_AMIGDALOLIA	AA_SANTAGATESE	CCAA	0.0000
384	CC_AMIGDALOLIA	AA_SASSARESE	CCAA	0.0000
387	CC_AMIGDALOLIA	AA_SINOPOLESE	CCAA	0.0000
388	CC_AMIGDALOLIA	AA_TAGGIASCA	CCAA	0.0000
389	CC_AMIGDALOLIA	CC_THROUMBOLIA	CCCC	0.0000
391	CC_AMIGDALOLIA	AA_TONDAIBLEA	CCAA	0.0000
396	CC_AMIGDALOLIA	AA_ZAITUNA	CCAA	0.0000
399	BB_ARBEQUINA	AA_ASCOLANATENERA	BBAA	0.0000
400	BB_ARBEQUINA	MM_BELLUTI	BBMM	0.0000
406	BB_ARBEQUINA	AA_CAIAZZANA	BBAA	0.0000
408	BB_ARBEQUINA	AA_CAPOLGA	BBAA	0.0000
415	BB_ARBEQUINA	CC_CHONDROLIA	BBCC	0.0000
417	BB_ARBEQUINA	BB_CORNEZUELOJAEN	BBBB	0.0000
418	BB_ARBEQUINA	BB_CORNICABRA	BBBB	0.0000
426	BB_ARBEQUINA	JJ_GALEGA	BBJJ	0.0000
429	BB_ARBEQUINA	BB_GORDSEVILL	BBBB	0.0000
432	BB_ARBEQUINA	AA_ITRANA	BBAA	0.0000
435	BB_ARBEQUINA	CC_KALAMON	BBCC	0.0000
443	BB_ARBEQUINA	DD_LUCQUES	BBDD	0.0000
444	BB_ARBEQUINA	BB_MANZANILLACACER	BBBB	0.0000
445	BB_ARBEQUINA	BB_MANZANILLAJAEN	BBBB	0.0000
446	BB_ARBEQUINA	BB_GORDALDEGRANADA	BBBB	0.0000
447	BB_ARBEQUINA	NN_BALADIROUMANI	BBNN	0.0000
448	BB_ARBEQUINA	BB_MANZANILLASEVILLA	BBBB	0.0000
450	BB_ARBEQUINA	CC_MAUREYA	BBCC	0.0000
451	BB_ARBEQUINA	MM_MEMECIK	BBMM	0.0000
452	BB_ARBEQUINA	OO_MERHAVIA	BBOO	0.0000
458	BB_ARBEQUINA	AA_NERAVILLACIDRO	BBAA	0.0000
460	BB_ARBEQUINA	AA_NOSTRALERIGALI	BBAA	0.0000
464	BB_ARBEQUINA	II_PICHOLMAROC	BBII	0.0000
465	BB_ARBEQUINA	FF_SIGOISE	BBFF	0.0000
469	BB_ARBEQUINA	AA_PASSALUNARA	BBAA	0.0000
471	BB_ARBEQUINA	AA_PIANTMOGLIANO	BBAA	0.0000
473	BB_ARBEQUINA	BB_PICUAL	BBBB	0.0000
474	BB_ARBEQUINA	BB_PICUDO	BBBB	0.0000
479	BB_ARBEQUINA	BB_ROYALCAZORLA	BBBB	0.0000
483	BB_ARBEQUINA	BB_SEVILLENCA	BBBB	0.0000
487	BB_ARBEQUINA	GG_TOFFHAI	BBGG	0.0000
488	BB_ARBEQUINA	AA_TONDAIBLEA	BBAA	0.0000
489	BB_ARBEQUINA	MM_USLU	BBMM	0.0000
490	BB_ARBEQUINA	DD_VERDALE	BBDD	0.0000
491	BB_ARBEQUINA	BB_VERDIALHUEVAR	BBBB	0.0000
492	BB_ARBEQUINA	BB_VILLALONGA	BBBB	0.0000
496	AA_ASCOLANATENERA	MM_BELLUTI	AAMM	0.0000
497	AA_ASCOLANATENERA	AA_BIANCOLILLA	AAAA	0.0000
500	AA_ASCOLANATENERA	AA_BOSANA	AAAA	0.0000
502	AA_ASCOLANATENERA	AA_CAIAZZANA	AAAA	0.0000
508	AA_ASCOLANATENERA	AA_CELLINANARDO	AAAA	0.0000
509	AA_ASCOLANATENERA	BB_CHANGLOTREAL	AABB	0.0000
510	AA_ASCOLANATENERA	LL_CHEMLALI	AALL	0.0000
511	AA_ASCOLANATENERA	CC_CHONDROLIA	AACC	0.0000
512	AA_ASCOLANATENERA	AA_CORATINA	AAAA	0.0000
515	AA_ASCOLANATENERA	AA_DOLCEAGOGIA	AAAA	0.0000
517	AA_ASCOLANATENERA	MM_ELMACIK	AAMM	0.0000
518	AA_ASCOLANATENERA	BB_EMPELTRE	AABB	0.0000
519	AA_ASCOLANATENERA	BB_FARGA	AABB	0.0000
520	AA_ASCOLANATENERA	AA_FRANTOIO	AAAA	0.0000
522	AA_ASCOLANATENERA	JJ_GALEGA	AAJJ	0.0000
523	AA_ASCOLANATENERA	AA_GARGNA	AAAA	0.0000
524	AA_ASCOLANATENERA	AA_GENTILECHIETI	AAAA	0.0000
528	AA_ASCOLANATENERA	AA_ITRANA	AAAA	0.0000
532	AA_ASCOLANATENERA	CC_KERKIRAS	AACC	0.0000
534	AA_ASCOLANATENERA	CC_KORONEIKI	AACC	0.0000
535	AA_ASCOLANATENERA	CC_LANOLIA	AACC	0.0000
538	AA_ASCOLANATENERA	BB_LECHINSEVILLA	AABB	0.0000
545	AA_ASCOLANATENERA	CC_MASTOIDIS	AACC	0.0000
546	AA_ASCOLANATENERA	CC_MAUREYA	AACC	0.0000
549	AA_ASCOLANATENERA	LL_MESKI	AALL	0.0000
552	AA_ASCOLANATENERA	AA_MORAIOLO	AAAA	0.0000
562	AA_ASCOLANATENERA	AA_ORBETANA	AAAA	0.0000
564	AA_ASCOLANATENERA	LL_OUSLATI	AALL	0.0000
565	AA_ASCOLANATENERA	AA_PASSALUNARA	AAAA	0.0000
566	AA_ASCOLANATENERA	AA_PERANZANA	AAAA	0.0000
571	AA_ASCOLANATENERA	AA_PIZZECARROGA	AAAA	0.0000
572	AA_ASCOLANATENERA	AA_RAIA	AAAA	0.0000
573	AA_ASCOLANATENERA	AA_RAIO	AAAA	0.0000
577	AA_ASCOLANATENERA	AA_SASSARESE	AAAA	0.0000
580	AA_ASCOLANATENERA	AA_SINOPOLESE	AAAA	0.0000
581	AA_ASCOLANATENERA	AA_TAGGIASCA	AAAA	0.0000
584	AA_ASCOLANATENERA	AA_TONDAIBLEA	AAAA	0.0000
585	AA_ASCOLANATENERA	MM_USLU	AAMM	0.0000
590	AA_ASCOLANATENERA	KK_ZAITY	AAKK	0.0000
596	MM_BELLUTI	DD_BOUTEILLAN	MMDD	0.0000
600	MM_BELLUTI	AA_CARIASINA	MMAA	0.0000
601	MM_BELLUTI	AA_CAROLEA	MMAA	0.0000
603	MM_BELLUTI	AA_CELLINANARDO	MMAA	0.0000
606	MM_BELLUTI	CC_CHONDROLIA	MMCC	0.0000
607	MM_BELLUTI	AA_CORATINA	MMAA	0.0000
609	MM_BELLUTI	BB_CORNICABRA	MMBB	0.0000
611	MM_BELLUTI	AA_DONCARLO	MMAA	0.0000
615	MM_BELLUTI	AA_FRANTOIO	MMAA	0.0000
616	MM_BELLUTI	AA_FS17	MMAA	0.0000
617	MM_BELLUTI	JJ_GALEGA	MMJJ	0.0000
619	MM_BELLUTI	AA_GENTILECHIETI	MMAA	0.0000
620	MM_BELLUTI	BB_GORDSEVILL	MMBB	0.0000
622	MM_BELLUTI	EE_ISTARKABELICA	MMEE	0.0000
624	MM_BELLUTI	MM_IZMSOFRALIK	MMMM	0.0000
626	MM_BELLUTI	CC_KALAMON	MMCC	0.0000
627	MM_BELLUTI	CC_KERKIRAS	MMCC	0.0000
629	MM_BELLUTI	CC_KORONEIKI	MMCC	0.0000
630	MM_BELLUTI	CC_LANOLIA	MMCC	0.0000
631	MM_BELLUTI	AA_LECCINO	MMAA	0.0000
633	MM_BELLUTI	BB_LECHINSEVILLA	MMBB	0.0000
639	MM_BELLUTI	BB_MANZANILLASEVILLA	MMBB	0.0000
640	MM_BELLUTI	CC_MASTOIDIS	MMCC	0.0000
641	MM_BELLUTI	CC_MAUREYA	MMCC	0.0000
644	MM_BELLUTI	LL_MESKI	MMLL	0.0000
645	MM_BELLUTI	AA_MIGNOLA	MMAA	0.0000
646	MM_BELLUTI	CC_MIRTOLIA	MMCC	0.0000
650	MM_BELLUTI	AA_NOCELLARABELICE	MMAA	0.0000
651	MM_BELLUTI	AA_NOSTRALERIGALI	MMAA	0.0000
655	MM_BELLUTI	II_PICHOLMAROC	MMII	0.0000
656	MM_BELLUTI	FF_SIGOISE	MMFF	0.0000
657	MM_BELLUTI	AA_ORBETANA	MMAA	0.0000
658	MM_BELLUTI	AA_OTTOBRATICA	MMAA	0.0000
662	MM_BELLUTI	AA_PIANTMOGLIANO	MMAA	0.0000
663	MM_BELLUTI	DD_PICHOLINE	MMDD	0.0000
667	MM_BELLUTI	AA_RAIA	MMAA	0.0000
670	MM_BELLUTI	BB_ROYALCAZORLA	MMBB	0.0000
674	MM_BELLUTI	BB_SEVILLENCA	MMBB	0.0000
675	MM_BELLUTI	AA_SINOPOLESE	MMAA	0.0000
676	MM_BELLUTI	AA_TAGGIASCA	MMAA	0.0000
681	MM_BELLUTI	DD_VERDALE	MMDD	0.0000
682	MM_BELLUTI	BB_VERDIALHUEVAR	MMBB	0.0000
686	MM_BELLUTI	LL_ZALMATI	MMLL	0.0000
691	AA_BIANCOLILLA	AA_CAIAZZANA	AAAA	0.0000
693	AA_BIANCOLILLA	AA_CAPOLGA	AAAA	0.0000
697	AA_BIANCOLILLA	AA_CELLINANARDO	AAAA	0.0000
703	AA_BIANCOLILLA	BB_CORNICABRA	AABB	0.0000
704	AA_BIANCOLILLA	AA_DOLCEAGOGIA	AAAA	0.0000
707	AA_BIANCOLILLA	BB_EMPELTRE	AABB	0.0000
708	AA_BIANCOLILLA	BB_FARGA	AABB	0.0000
710	AA_BIANCOLILLA	AA_FS17	AAAA	0.0000
715	AA_BIANCOLILLA	BB_HOJIBLANCA	AABB	0.0000
720	AA_BIANCOLILLA	CC_KALAMON	AACC	0.0000
722	AA_BIANCOLILLA	CC_KONSERVOLEA	AACC	0.0000
726	AA_BIANCOLILLA	BB_LECHINGRANADA	AABB	0.0000
727	AA_BIANCOLILLA	BB_LECHINSEVILLA	AABB	0.0000
728	AA_BIANCOLILLA	DD_LUCQUES	AADD	0.0000
734	AA_BIANCOLILLA	CC_MASTOIDIS	AACC	0.0000
735	AA_BIANCOLILLA	CC_MAUREYA	AACC	0.0000
739	AA_BIANCOLILLA	AA_MIGNOLA	AAAA	0.0000
740	AA_BIANCOLILLA	CC_MIRTOLIA	AACC	0.0000
745	AA_BIANCOLILLA	AA_NOSTRALERIGALI	AAAA	0.0000
751	AA_BIANCOLILLA	AA_ORBETANA	AAAA	0.0000
753	AA_BIANCOLILLA	LL_OUSLATI	AALL	0.0000
754	AA_BIANCOLILLA	AA_PASSALUNARA	AAAA	0.0000
756	AA_BIANCOLILLA	AA_PIANTMOGLIANO	AAAA	0.0000
761	AA_BIANCOLILLA	AA_RAIA	AAAA	0.0000
762	AA_BIANCOLILLA	AA_RAIO	AAAA	0.0000
765	AA_BIANCOLILLA	AA_SANTAGATESE	AAAA	0.0000
771	AA_BIANCOLILLA	CC_THROUMBOLIA	AACC	0.0000
779	AA_BIANCOLILLA	KK_ZAITY	AAKK	0.0000
780	AA_BIANCOLILLA	LL_ZALMATI	AALL	0.0000
781	BB_BLANQUETA	AA_BORGIONA	BBAA	0.0000
782	BB_BLANQUETA	AA_BOSANA	BBAA	0.0000
783	BB_BLANQUETA	DD_BOUTEILLAN	BBDD	0.0000
784	BB_BLANQUETA	AA_CAIAZZANA	BBAA	0.0000
793	BB_BLANQUETA	CC_CHONDROLIA	BBCC	0.0000
796	BB_BLANQUETA	BB_CORNICABRA	BBBB	0.0000
799	BB_BLANQUETA	MM_ELMACIK	BBMM	0.0000
801	BB_BLANQUETA	BB_FARGA	BBBB	0.0000
804	BB_BLANQUETA	JJ_GALEGA	BBJJ	0.0000
807	BB_BLANQUETA	BB_GORDSEVILL	BBBB	0.0000
809	BB_BLANQUETA	EE_ISTARKABELICA	BBEE	0.0000
810	BB_BLANQUETA	AA_ITRANA	BBAA	0.0000
813	BB_BLANQUETA	CC_KALAMON	BBCC	0.0000
818	BB_BLANQUETA	AA_LECCINO	BBAA	0.0000
820	BB_BLANQUETA	BB_LECHINSEVILLA	BBBB	0.0000
821	BB_BLANQUETA	DD_LUCQUES	BBDD	0.0000
822	BB_BLANQUETA	BB_MANZANILLACACER	BBBB	0.0000
823	BB_BLANQUETA	BB_MANZANILLAJAEN	BBBB	0.0000
824	BB_BLANQUETA	BB_GORDALDEGRANADA	BBBB	0.0000
825	BB_BLANQUETA	NN_BALADIROUMANI	BBNN	0.0000
829	BB_BLANQUETA	MM_MEMECIK	BBMM	0.0000
830	BB_BLANQUETA	OO_MERHAVIA	BBOO	0.0000
831	BB_BLANQUETA	LL_MESKI	BBLL	0.0000
835	BB_BLANQUETA	HH_NABALI	BBHH	0.0000
836	BB_BLANQUETA	AA_NERAVILLACIDRO	BBAA	0.0000
838	BB_BLANQUETA	AA_NOSTRALERIGALI	BBAA	0.0000
840	BB_BLANQUETA	EE_OBLICA	BBEE	0.0000
844	BB_BLANQUETA	AA_ORBETANA	BBAA	0.0000
846	BB_BLANQUETA	LL_OUSLATI	BBLL	0.0000
847	BB_BLANQUETA	AA_PASSALUNARA	BBAA	0.0000
848	BB_BLANQUETA	AA_PERANZANA	BBAA	0.0000
849	BB_BLANQUETA	AA_PIANTMOGLIANO	BBAA	0.0000
850	BB_BLANQUETA	DD_PICHOLINE	BBDD	0.0000
851	BB_BLANQUETA	BB_PICUAL	BBBB	0.0000
852	BB_BLANQUETA	BB_PICUDO	BBBB	0.0000
853	BB_BLANQUETA	AA_PIZZECARROGA	BBAA	0.0000
854	BB_BLANQUETA	AA_RAIA	BBAA	0.0000
856	BB_BLANQUETA	AA_ROSCOLLIESINI	BBAA	0.0000
859	BB_BLANQUETA	AA_SASSARESE	BBAA	0.0000
861	BB_BLANQUETA	BB_SEVILLENCA	BBBB	0.0000
862	BB_BLANQUETA	AA_SINOPOLESE	BBAA	0.0000
866	BB_BLANQUETA	AA_TONDAIBLEA	BBAA	0.0000
871	BB_BLANQUETA	AA_ZAITUNA	BBAA	0.0000
874	AA_BORGIONA	AA_BOSANA	AAAA	0.0000
877	AA_BORGIONA	AA_CANINO	AAAA	0.0000
879	AA_BORGIONA	AA_CARIASINA	AAAA	0.0000
882	AA_BORGIONA	AA_CELLINANARDO	AAAA	0.0000
883	AA_BORGIONA	BB_CHANGLOTREAL	AABB	0.0000
885	AA_BORGIONA	CC_CHONDROLIA	AACC	0.0000
886	AA_BORGIONA	AA_CORATINA	AAAA	0.0000
887	AA_BORGIONA	BB_CORNEZUELOJAEN	AABB	0.0000
890	AA_BORGIONA	AA_DONCARLO	AAAA	0.0000
892	AA_BORGIONA	BB_EMPELTRE	AABB	0.0000
894	AA_BORGIONA	AA_FRANTOIO	AAAA	0.0000
896	AA_BORGIONA	JJ_GALEGA	AAJJ	0.0000
897	AA_BORGIONA	AA_GARGNA	AAAA	0.0000
898	AA_BORGIONA	AA_GENTILECHIETI	AAAA	0.0000
902	AA_BORGIONA	AA_ITRANA	AAAA	0.0000
906	AA_BORGIONA	CC_KERKIRAS	AACC	0.0000
909	AA_BORGIONA	CC_LANOLIA	AACC	0.0000
911	AA_BORGIONA	BB_LECHINGRANADA	AABB	0.0000
915	AA_BORGIONA	BB_MANZANILLAJAEN	AABB	0.0000
916	AA_BORGIONA	BB_GORDALDEGRANADA	AABB	0.0000
917	AA_BORGIONA	NN_BALADIROUMANI	AANN	0.0000
920	AA_BORGIONA	CC_MAUREYA	AACC	0.0000
921	AA_BORGIONA	MM_MEMECIK	AAMM	0.0000
924	AA_BORGIONA	AA_MIGNOLA	AAAA	0.0000
925	AA_BORGIONA	CC_MIRTOLIA	AACC	0.0000
926	AA_BORGIONA	AA_MORAIOLO	AAAA	0.0000
933	AA_BORGIONA	DD_OLIVIER	AADD	0.0000
938	AA_BORGIONA	LL_OUSLATI	AALL	0.0000
940	AA_BORGIONA	AA_PERANZANA	AAAA	0.0000
944	AA_BORGIONA	BB_PICUDO	AABB	0.0000
945	AA_BORGIONA	AA_PIZZECARROGA	AAAA	0.0000
947	AA_BORGIONA	AA_RAIO	AAAA	0.0000
948	AA_BORGIONA	AA_ROSCOLLIESINI	AAAA	0.0000
951	AA_BORGIONA	AA_SASSARESE	AAAA	0.0000
955	AA_BORGIONA	AA_TAGGIASCA	AAAA	0.0000
962	AA_BORGIONA	BB_VILLALONGA	AABB	0.0000
964	AA_BORGIONA	KK_ZAITY	AAKK	0.0000
965	AA_BORGIONA	LL_ZALMATI	AALL	0.0000
969	AA_BOSANA	AA_CAPOLGA	AAAA	0.0000
970	AA_BOSANA	AA_CARIASINA	AAAA	0.0000
974	AA_BOSANA	BB_CHANGLOTREAL	AABB	0.0000
975	AA_BOSANA	LL_CHEMLALI	AALL	0.0000
976	AA_BOSANA	CC_CHONDROLIA	AACC	0.0000
977	AA_BOSANA	AA_CORATINA	AAAA	0.0000
978	AA_BOSANA	BB_CORNEZUELOJAEN	AABB	0.0000
979	AA_BOSANA	BB_CORNICABRA	AABB	0.0000
981	AA_BOSANA	AA_DONCARLO	AAAA	0.0000
982	AA_BOSANA	MM_ELMACIK	AAMM	0.0000
985	AA_BOSANA	AA_FRANTOIO	AAAA	0.0000
987	AA_BOSANA	JJ_GALEGA	AAJJ	0.0000
988	AA_BOSANA	AA_GARGNA	AAAA	0.0000
990	AA_BOSANA	BB_GORDSEVILL	AABB	0.0000
991	AA_BOSANA	BB_HOJIBLANCA	AABB	0.0000
993	AA_BOSANA	AA_ITRANA	AAAA	0.0000
995	AA_BOSANA	KK_KAISSY	AAKK	0.0000
996	AA_BOSANA	CC_KALAMON	AACC	0.0000
1001	AA_BOSANA	AA_LECCINO	AAAA	0.0000
1003	AA_BOSANA	BB_LECHINSEVILLA	AABB	0.0000
1005	AA_BOSANA	BB_MANZANILLACACER	AABB	0.0000
1006	AA_BOSANA	BB_MANZANILLAJAEN	AABB	0.0000
1007	AA_BOSANA	BB_GORDALDEGRANADA	AABB	0.0000
1008	AA_BOSANA	NN_BALADIROUMANI	AANN	0.0000
1009	AA_BOSANA	BB_MANZANILLASEVILLA	AABB	0.0000
1011	AA_BOSANA	CC_MAUREYA	AACC	0.0000
1012	AA_BOSANA	MM_MEMECIK	AAMM	0.0000
1013	AA_BOSANA	OO_MERHAVIA	AAOO	0.0000
1018	AA_BOSANA	HH_NABALI	AAHH	0.0000
1019	AA_BOSANA	AA_NERAVILLACIDRO	AAAA	0.0000
1020	AA_BOSANA	AA_NOCELLARABELICE	AAAA	0.0000
1022	AA_BOSANA	AA_NOSTRBRISIGH	AAAA	0.0000
1023	AA_BOSANA	EE_OBLICA	AAEE	0.0000
1025	AA_BOSANA	II_PICHOLMAROC	AAII	0.0000
1026	AA_BOSANA	FF_SIGOISE	AAFF	0.0000
1027	AA_BOSANA	AA_ORBETANA	AAAA	0.0000
1032	AA_BOSANA	AA_PIANTMOGLIANO	AAAA	0.0000
1033	AA_BOSANA	DD_PICHOLINE	AADD	0.0000
1034	AA_BOSANA	BB_PICUAL	AABB	0.0000
1035	AA_BOSANA	BB_PICUDO	AABB	0.0000
1036	AA_BOSANA	AA_PIZZECARROGA	AAAA	0.0000
1040	AA_BOSANA	BB_ROYALCAZORLA	AABB	0.0000
1044	AA_BOSANA	BB_SEVILLENCA	AABB	0.0000
1046	AA_BOSANA	AA_TAGGIASCA	AAAA	0.0000
1049	AA_BOSANA	AA_TONDAIBLEA	AAAA	0.0000
1050	AA_BOSANA	MM_USLU	AAMM	0.0000
1051	AA_BOSANA	DD_VERDALE	AADD	0.0000
1052	AA_BOSANA	BB_VERDIALHUEVAR	AABB	0.0000
1053	AA_BOSANA	BB_VILLALONGA	AABB	0.0000
1054	AA_BOSANA	AA_ZAITUNA	AAAA	0.0000
1055	AA_BOSANA	KK_ZAITY	AAKK	0.0000
1057	DD_BOUTEILLAN	AA_CAIAZZANA	DDAA	0.0000
1058	DD_BOUTEILLAN	AA_CANINO	DDAA	0.0000
1059	DD_BOUTEILLAN	AA_CAPOLGA	DDAA	0.0000
1062	DD_BOUTEILLAN	AA_CASSANESE	DDAA	0.0000
1065	DD_BOUTEILLAN	LL_CHEMLALI	DDLL	0.0000
1067	DD_BOUTEILLAN	AA_CORATINA	DDAA	0.0000
1068	DD_BOUTEILLAN	BB_CORNEZUELOJAEN	DDBB	0.0000
1071	DD_BOUTEILLAN	AA_DONCARLO	DDAA	0.0000
1072	DD_BOUTEILLAN	MM_ELMACIK	DDMM	0.0000
1074	DD_BOUTEILLAN	BB_FARGA	DDBB	0.0000
1075	DD_BOUTEILLAN	AA_FRANTOIO	DDAA	0.0000
1077	DD_BOUTEILLAN	JJ_GALEGA	DDJJ	0.0000
1078	DD_BOUTEILLAN	AA_GARGNA	DDAA	0.0000
1082	DD_BOUTEILLAN	EE_ISTARKABELICA	DDEE	0.0000
1083	DD_BOUTEILLAN	AA_ITRANA	DDAA	0.0000
1087	DD_BOUTEILLAN	CC_KERKIRAS	DDCC	0.0000
1090	DD_BOUTEILLAN	CC_LANOLIA	DDCC	0.0000
1092	DD_BOUTEILLAN	BB_LECHINGRANADA	DDBB	0.0000
1093	DD_BOUTEILLAN	BB_LECHINSEVILLA	DDBB	0.0000
1095	DD_BOUTEILLAN	BB_MANZANILLACACER	DDBB	0.0000
1096	DD_BOUTEILLAN	BB_MANZANILLAJAEN	DDBB	0.0000
1097	DD_BOUTEILLAN	BB_GORDALDEGRANADA	DDBB	0.0000
1098	DD_BOUTEILLAN	NN_BALADIROUMANI	DDNN	0.0000
1101	DD_BOUTEILLAN	CC_MAUREYA	DDCC	0.0000
1102	DD_BOUTEILLAN	MM_MEMECIK	DDMM	0.0000
1103	DD_BOUTEILLAN	OO_MERHAVIA	DDOO	0.0000
1104	DD_BOUTEILLAN	LL_MESKI	DDLL	0.0000
1107	DD_BOUTEILLAN	AA_MORAIOLO	DDAA	0.0000
1112	DD_BOUTEILLAN	AA_NOSTRBRISIGH	DDAA	0.0000
1113	DD_BOUTEILLAN	EE_OBLICA	DDEE	0.0000
1115	DD_BOUTEILLAN	II_PICHOLMAROC	DDII	0.0000
1116	DD_BOUTEILLAN	FF_SIGOISE	DDFF	0.0000
1119	DD_BOUTEILLAN	LL_OUSLATI	DDLL	0.0000
1124	DD_BOUTEILLAN	BB_PICUAL	DDBB	0.0000
1125	DD_BOUTEILLAN	BB_PICUDO	DDBB	0.0000
1127	DD_BOUTEILLAN	AA_RAIA	DDAA	0.0000
1128	DD_BOUTEILLAN	AA_RAIO	DDAA	0.0000
1131	DD_BOUTEILLAN	AA_SANTAGATESE	DDAA	0.0000
1136	DD_BOUTEILLAN	AA_TAGGIASCA	DDAA	0.0000
1137	DD_BOUTEILLAN	CC_THROUMBOLIA	DDCC	0.0000
1145	DD_BOUTEILLAN	KK_ZAITY	DDKK	0.0000
1149	AA_CAIAZZANA	AA_CARIASINA	AAAA	0.0000
1150	AA_CAIAZZANA	AA_CAROLEA	AAAA	0.0000
1151	AA_CAIAZZANA	AA_CASSANESE	AAAA	0.0000
1153	AA_CAIAZZANA	BB_CHANGLOTREAL	AABB	0.0000
1156	AA_CAIAZZANA	AA_CORATINA	AAAA	0.0000
1158	AA_CAIAZZANA	BB_CORNICABRA	AABB	0.0000
1160	AA_CAIAZZANA	AA_DONCARLO	AAAA	0.0000
1162	AA_CAIAZZANA	BB_EMPELTRE	AABB	0.0000
1164	AA_CAIAZZANA	AA_FRANTOIO	AAAA	0.0000
1165	AA_CAIAZZANA	AA_FS17	AAAA	0.0000
1167	AA_CAIAZZANA	AA_GARGNA	AAAA	0.0000
1169	AA_CAIAZZANA	BB_GORDSEVILL	AABB	0.0000
1170	AA_CAIAZZANA	BB_HOJIBLANCA	AABB	0.0000
1171	AA_CAIAZZANA	EE_ISTARKABELICA	AAEE	0.0000
1173	AA_CAIAZZANA	MM_IZMSOFRALIK	AAMM	0.0000
1175	AA_CAIAZZANA	CC_KALAMON	AACC	0.0000
1180	AA_CAIAZZANA	AA_LECCINO	AAAA	0.0000
1181	AA_CAIAZZANA	BB_LECHINGRANADA	AABB	0.0000
1182	AA_CAIAZZANA	BB_LECHINSEVILLA	AABB	0.0000
1184	AA_CAIAZZANA	BB_MANZANILLACACER	AABB	0.0000
1188	AA_CAIAZZANA	BB_MANZANILLASEVILLA	AABB	0.0000
1189	AA_CAIAZZANA	CC_MASTOIDIS	AACC	0.0000
1192	AA_CAIAZZANA	OO_MERHAVIA	AAOO	0.0000
1195	AA_CAIAZZANA	CC_MIRTOLIA	AACC	0.0000
1196	AA_CAIAZZANA	AA_MORAIOLO	AAAA	0.0000
1203	AA_CAIAZZANA	DD_OLIVIER	AADD	0.0000
1204	AA_CAIAZZANA	II_PICHOLMAROC	AAII	0.0000
1205	AA_CAIAZZANA	FF_SIGOISE	AAFF	0.0000
1206	AA_CAIAZZANA	AA_ORBETANA	AAAA	0.0000
1207	AA_CAIAZZANA	AA_OTTOBRATICA	AAAA	0.0000
1211	AA_CAIAZZANA	AA_PIANTMOGLIANO	AAAA	0.0000
1212	AA_CAIAZZANA	DD_PICHOLINE	AADD	0.0000
1214	AA_CAIAZZANA	BB_PICUDO	AABB	0.0000
1216	AA_CAIAZZANA	AA_RAIA	AAAA	0.0000
1217	AA_CAIAZZANA	AA_RAIO	AAAA	0.0000
1218	AA_CAIAZZANA	AA_ROSCOLLIESINI	AAAA	0.0000
1219	AA_CAIAZZANA	BB_ROYALCAZORLA	AABB	0.0000
1222	AA_CAIAZZANA	AA_SEMIDANA	AAAA	0.0000
1223	AA_CAIAZZANA	BB_SEVILLENCA	AABB	0.0000
1224	AA_CAIAZZANA	AA_SINOPOLESE	AAAA	0.0000
1225	AA_CAIAZZANA	AA_TAGGIASCA	AAAA	0.0000
1230	AA_CAIAZZANA	DD_VERDALE	AADD	0.0000
1231	AA_CAIAZZANA	BB_VERDIALHUEVAR	AABB	0.0000
1232	AA_CAIAZZANA	BB_VILLALONGA	AABB	0.0000
1235	AA_CAIAZZANA	LL_ZALMATI	AALL	0.0000
1238	AA_CANINO	AA_CAROLEA	AAAA	0.0000
1249	AA_CANINO	MM_ELMACIK	AAMM	0.0000
1250	AA_CANINO	BB_EMPELTRE	AABB	0.0000
1257	AA_CANINO	BB_GORDSEVILL	AABB	0.0000
1259	AA_CANINO	EE_ISTARKABELICA	AAEE	0.0000
1262	AA_CANINO	KK_KAISSY	AAKK	0.0000
1263	AA_CANINO	CC_KALAMON	AACC	0.0000
1271	AA_CANINO	DD_LUCQUES	AADD	0.0000
1273	AA_CANINO	BB_MANZANILLAJAEN	AABB	0.0000
1274	AA_CANINO	BB_GORDALDEGRANADA	AABB	0.0000
1275	AA_CANINO	NN_BALADIROUMANI	AANN	0.0000
1280	AA_CANINO	OO_MERHAVIA	AAOO	0.0000
1281	AA_CANINO	LL_MESKI	AALL	0.0000
1285	AA_CANINO	HH_NABALI	AAHH	0.0000
1289	AA_CANINO	AA_NOSTRBRISIGH	AAAA	0.0000
1291	AA_CANINO	DD_OLIVIER	AADD	0.0000
1308	AA_CANINO	AA_SANTAGATESE	AAAA	0.0000
1312	AA_CANINO	AA_SINOPOLESE	AAAA	0.0000
1314	AA_CANINO	CC_THROUMBOLIA	AACC	0.0000
1317	AA_CANINO	MM_USLU	AAMM	0.0000
1319	AA_CANINO	BB_VERDIALHUEVAR	AABB	0.0000
1322	AA_CANINO	KK_ZAITY	AAKK	0.0000
1324	AA_CAPOLGA	AA_CARIASINA	AAAA	0.0000
1325	AA_CAPOLGA	AA_CAROLEA	AAAA	0.0000
1326	AA_CAPOLGA	AA_CASSANESE	AAAA	0.0000
1328	AA_CAPOLGA	BB_CHANGLOTREAL	AABB	0.0000
1329	AA_CAPOLGA	LL_CHEMLALI	AALL	0.0000
1333	AA_CAPOLGA	BB_CORNICABRA	AABB	0.0000
1336	AA_CAPOLGA	MM_ELMACIK	AAMM	0.0000
1337	AA_CAPOLGA	BB_EMPELTRE	AABB	0.0000
1339	AA_CAPOLGA	AA_FRANTOIO	AAAA	0.0000
1341	AA_CAPOLGA	JJ_GALEGA	AAJJ	0.0000
1344	AA_CAPOLGA	BB_GORDSEVILL	AABB	0.0000
1345	AA_CAPOLGA	BB_HOJIBLANCA	AABB	0.0000
1348	AA_CAPOLGA	MM_IZMSOFRALIK	AAMM	0.0000
1349	AA_CAPOLGA	KK_KAISSY	AAKK	0.0000
1350	AA_CAPOLGA	CC_KALAMON	AACC	0.0000
1352	AA_CAPOLGA	CC_KONSERVOLEA	AACC	0.0000
1355	AA_CAPOLGA	AA_LECCINO	AAAA	0.0000
1358	AA_CAPOLGA	DD_LUCQUES	AADD	0.0000
1359	AA_CAPOLGA	BB_MANZANILLACACER	AABB	0.0000
1360	AA_CAPOLGA	BB_MANZANILLAJAEN	AABB	0.0000
1361	AA_CAPOLGA	BB_GORDALDEGRANADA	AABB	0.0000
1362	AA_CAPOLGA	NN_BALADIROUMANI	AANN	0.0000
1364	AA_CAPOLGA	CC_MASTOIDIS	AACC	0.0000
1365	AA_CAPOLGA	CC_MAUREYA	AACC	0.0000
1370	AA_CAPOLGA	CC_MIRTOLIA	AACC	0.0000
1374	AA_CAPOLGA	AA_NOCELLARABELICE	AAAA	0.0000
1375	AA_CAPOLGA	AA_NOSTRALERIGALI	AAAA	0.0000
1378	AA_CAPOLGA	DD_OLIVIER	AADD	0.0000
1381	AA_CAPOLGA	AA_ORBETANA	AAAA	0.0000
1383	AA_CAPOLGA	LL_OUSLATI	AALL	0.0000
1384	AA_CAPOLGA	AA_PASSALUNARA	AAAA	0.0000
1385	AA_CAPOLGA	AA_PERANZANA	AAAA	0.0000
1387	AA_CAPOLGA	DD_PICHOLINE	AADD	0.0000
1390	AA_CAPOLGA	AA_PIZZECARROGA	AAAA	0.0000
1391	AA_CAPOLGA	AA_RAIA	AAAA	0.0000
1396	AA_CAPOLGA	AA_SASSARESE	AAAA	0.0000
1397	AA_CAPOLGA	AA_SEMIDANA	AAAA	0.0000
1400	AA_CAPOLGA	AA_TAGGIASCA	AAAA	0.0000
1405	AA_CAPOLGA	DD_VERDALE	AADD	0.0000
1406	AA_CAPOLGA	BB_VERDIALHUEVAR	AABB	0.0000
1407	AA_CAPOLGA	BB_VILLALONGA	AABB	0.0000
1408	AA_CAPOLGA	AA_ZAITUNA	AAAA	0.0000
1409	AA_CAPOLGA	KK_ZAITY	AAKK	0.0000
1411	AA_CARIASINA	AA_CAROLEA	AAAA	0.0000
1415	AA_CARIASINA	LL_CHEMLALI	AALL	0.0000
1416	AA_CARIASINA	CC_CHONDROLIA	AACC	0.0000
1418	AA_CARIASINA	BB_CORNEZUELOJAEN	AABB	0.0000
1419	AA_CARIASINA	BB_CORNICABRA	AABB	0.0000
1422	AA_CARIASINA	MM_ELMACIK	AAMM	0.0000
1427	AA_CARIASINA	JJ_GALEGA	AAJJ	0.0000
1430	AA_CARIASINA	BB_GORDSEVILL	AABB	0.0000
1432	AA_CARIASINA	EE_ISTARKABELICA	AAEE	0.0000
1435	AA_CARIASINA	KK_KAISSY	AAKK	0.0000
1437	AA_CARIASINA	CC_KERKIRAS	AACC	0.0000
1438	AA_CARIASINA	CC_KONSERVOLEA	AACC	0.0000
1440	AA_CARIASINA	CC_LANOLIA	AACC	0.0000
1444	AA_CARIASINA	DD_LUCQUES	AADD	0.0000
1446	AA_CARIASINA	BB_MANZANILLAJAEN	AABB	0.0000
1447	AA_CARIASINA	BB_GORDALDEGRANADA	AABB	0.0000
1448	AA_CARIASINA	NN_BALADIROUMANI	AANN	0.0000
1452	AA_CARIASINA	MM_MEMECIK	AAMM	0.0000
1453	AA_CARIASINA	OO_MERHAVIA	AAOO	0.0000
1454	AA_CARIASINA	LL_MESKI	AALL	0.0000
1457	AA_CARIASINA	AA_MORAIOLO	AAAA	0.0000
1461	AA_CARIASINA	AA_NOSTRALERIGALI	AAAA	0.0000
1462	AA_CARIASINA	AA_NOSTRBRISIGH	AAAA	0.0000
1463	AA_CARIASINA	EE_OBLICA	AAEE	0.0000
1464	AA_CARIASINA	DD_OLIVIER	AADD	0.0000
1465	AA_CARIASINA	II_PICHOLMAROC	AAII	0.0000
1466	AA_CARIASINA	FF_SIGOISE	AAFF	0.0000
1467	AA_CARIASINA	AA_ORBETANA	AAAA	0.0000
1470	AA_CARIASINA	AA_PASSALUNARA	AAAA	0.0000
1471	AA_CARIASINA	AA_PERANZANA	AAAA	0.0000
1472	AA_CARIASINA	AA_PIANTMOGLIANO	AAAA	0.0000
1473	AA_CARIASINA	DD_PICHOLINE	AADD	0.0000
1475	AA_CARIASINA	BB_PICUDO	AABB	0.0000
1476	AA_CARIASINA	AA_PIZZECARROGA	AAAA	0.0000
1480	AA_CARIASINA	BB_ROYALCAZORLA	AABB	0.0000
1481	AA_CARIASINA	AA_SANTAGATESE	AAAA	0.0000
1482	AA_CARIASINA	AA_SASSARESE	AAAA	0.0000
1484	AA_CARIASINA	BB_SEVILLENCA	AABB	0.0000
1487	AA_CARIASINA	CC_THROUMBOLIA	AACC	0.0000
1488	AA_CARIASINA	GG_TOFFHAI	AAGG	0.0000
1489	AA_CARIASINA	AA_TONDAIBLEA	AAAA	0.0000
1490	AA_CARIASINA	MM_USLU	AAMM	0.0000
1491	AA_CARIASINA	DD_VERDALE	AADD	0.0000
1492	AA_CARIASINA	BB_VERDIALHUEVAR	AABB	0.0000
1493	AA_CARIASINA	BB_VILLALONGA	AABB	0.0000
1494	AA_CARIASINA	AA_ZAITUNA	AAAA	0.0000
1495	AA_CARIASINA	KK_ZAITY	AAKK	0.0000
1498	AA_CAROLEA	AA_CELLINANARDO	AAAA	0.0000
1499	AA_CAROLEA	BB_CHANGLOTREAL	AABB	0.0000
1500	AA_CAROLEA	LL_CHEMLALI	AALL	0.0000
1502	AA_CAROLEA	AA_CORATINA	AAAA	0.0000
1503	AA_CAROLEA	BB_CORNEZUELOJAEN	AABB	0.0000
1508	AA_CAROLEA	BB_EMPELTRE	AABB	0.0000
1509	AA_CAROLEA	BB_FARGA	AABB	0.0000
1511	AA_CAROLEA	AA_FS17	AAAA	0.0000
1512	AA_CAROLEA	JJ_GALEGA	AAJJ	0.0000
1514	AA_CAROLEA	AA_GENTILECHIETI	AAAA	0.0000
1522	AA_CAROLEA	CC_KERKIRAS	AACC	0.0000
1525	AA_CAROLEA	CC_LANOLIA	AACC	0.0000
1526	AA_CAROLEA	AA_LECCINO	AAAA	0.0000
1527	AA_CAROLEA	BB_LECHINGRANADA	AABB	0.0000
1529	AA_CAROLEA	DD_LUCQUES	AADD	0.0000
1535	AA_CAROLEA	CC_MASTOIDIS	AACC	0.0000
1536	AA_CAROLEA	CC_MAUREYA	AACC	0.0000
1537	AA_CAROLEA	MM_MEMECIK	AAMM	0.0000
1539	AA_CAROLEA	LL_MESKI	AALL	0.0000
1540	AA_CAROLEA	AA_MIGNOLA	AAAA	0.0000
1542	AA_CAROLEA	AA_MORAIOLO	AAAA	0.0000
1543	AA_CAROLEA	HH_NABALI	AAHH	0.0000
1545	AA_CAROLEA	AA_NOCELLARABELICE	AAAA	0.0000
1549	AA_CAROLEA	DD_OLIVIER	AADD	0.0000
1555	AA_CAROLEA	AA_PASSALUNARA	AAAA	0.0000
1560	AA_CAROLEA	BB_PICUDO	AABB	0.0000
1561	AA_CAROLEA	AA_PIZZECARROGA	AAAA	0.0000
1564	AA_CAROLEA	AA_ROSCOLLIESINI	AAAA	0.0000
1569	AA_CAROLEA	BB_SEVILLENCA	AABB	0.0000
1577	AA_CAROLEA	BB_VERDIALHUEVAR	AABB	0.0000
1579	AA_CAROLEA	AA_ZAITUNA	AAAA	0.0000
1580	AA_CAROLEA	KK_ZAITY	AAKK	0.0000
1581	AA_CAROLEA	LL_ZALMATI	AALL	0.0000
1582	AA_CASSANESE	AA_CELLINANARDO	AAAA	0.0000
1583	AA_CASSANESE	BB_CHANGLOTREAL	AABB	0.0000
1584	AA_CASSANESE	LL_CHEMLALI	AALL	0.0000
1587	AA_CASSANESE	BB_CORNEZUELOJAEN	AABB	0.0000
1589	AA_CASSANESE	AA_DOLCEAGOGIA	AAAA	0.0000
1591	AA_CASSANESE	MM_ELMACIK	AAMM	0.0000
1592	AA_CASSANESE	BB_EMPELTRE	AABB	0.0000
1593	AA_CASSANESE	BB_FARGA	AABB	0.0000
1600	AA_CASSANESE	BB_HOJIBLANCA	AABB	0.0000
1611	AA_CASSANESE	BB_LECHINGRANADA	AABB	0.0000
1623	AA_CASSANESE	LL_MESKI	AALL	0.0000
1627	AA_CASSANESE	HH_NABALI	AAHH	0.0000
1629	AA_CASSANESE	AA_NOCELLARABELICE	AAAA	0.0000
1630	AA_CASSANESE	AA_NOSTRALERIGALI	AAAA	0.0000
1637	AA_CASSANESE	AA_OTTOBRATICA	AAAA	0.0000
1641	AA_CASSANESE	AA_PIANTMOGLIANO	AAAA	0.0000
1644	AA_CASSANESE	BB_PICUDO	AABB	0.0000
1649	AA_CASSANESE	BB_ROYALCAZORLA	AABB	0.0000
1650	AA_CASSANESE	AA_SANTAGATESE	AAAA	0.0000
1656	AA_CASSANESE	CC_THROUMBOLIA	AACC	0.0000
1657	AA_CASSANESE	GG_TOFFHAI	AAGG	0.0000
1658	AA_CASSANESE	AA_TONDAIBLEA	AAAA	0.0000
1663	AA_CASSANESE	AA_ZAITUNA	AAAA	0.0000
1665	AA_CASSANESE	LL_ZALMATI	AALL	0.0000
1667	AA_CELLINANARDO	LL_CHEMLALI	AALL	0.0000
1669	AA_CELLINANARDO	AA_CORATINA	AAAA	0.0000
1671	AA_CELLINANARDO	BB_CORNICABRA	AABB	0.0000
1674	AA_CELLINANARDO	MM_ELMACIK	AAMM	0.0000
1680	AA_CELLINANARDO	AA_GARGNA	AAAA	0.0000
1682	AA_CELLINANARDO	BB_GORDSEVILL	AABB	0.0000
1683	AA_CELLINANARDO	BB_HOJIBLANCA	AABB	0.0000
1685	AA_CELLINANARDO	AA_ITRANA	AAAA	0.0000
1686	AA_CELLINANARDO	MM_IZMSOFRALIK	AAMM	0.0000
1688	AA_CELLINANARDO	CC_KALAMON	AACC	0.0000
1691	AA_CELLINANARDO	CC_KORONEIKI	AACC	0.0000
1695	AA_CELLINANARDO	BB_LECHINSEVILLA	AABB	0.0000
1697	AA_CELLINANARDO	BB_MANZANILLACACER	AABB	0.0000
1698	AA_CELLINANARDO	BB_MANZANILLAJAEN	AABB	0.0000
1699	AA_CELLINANARDO	BB_GORDALDEGRANADA	AABB	0.0000
1700	AA_CELLINANARDO	NN_BALADIROUMANI	AANN	0.0000
1701	AA_CELLINANARDO	BB_MANZANILLASEVILLA	AABB	0.0000
1707	AA_CELLINANARDO	AA_MIGNOLA	AAAA	0.0000
1709	AA_CELLINANARDO	AA_MORAIOLO	AAAA	0.0000
1711	AA_CELLINANARDO	AA_NERAVILLACIDRO	AAAA	0.0000
1712	AA_CELLINANARDO	AA_NOCELLARABELICE	AAAA	0.0000
1714	AA_CELLINANARDO	AA_NOSTRBRISIGH	AAAA	0.0000
1717	AA_CELLINANARDO	II_PICHOLMAROC	AAII	0.0000
1718	AA_CELLINANARDO	FF_SIGOISE	AAFF	0.0000
1719	AA_CELLINANARDO	AA_ORBETANA	AAAA	0.0000
1721	AA_CELLINANARDO	LL_OUSLATI	AALL	0.0000
1724	AA_CELLINANARDO	AA_PIANTMOGLIANO	AAAA	0.0000
1726	AA_CELLINANARDO	BB_PICUAL	AABB	0.0000
1727	AA_CELLINANARDO	BB_PICUDO	AABB	0.0000
1732	AA_CELLINANARDO	BB_ROYALCAZORLA	AABB	0.0000
1736	AA_CELLINANARDO	BB_SEVILLENCA	AABB	0.0000
1742	AA_CELLINANARDO	MM_USLU	AAMM	0.0000
1743	AA_CELLINANARDO	DD_VERDALE	AADD	0.0000
1744	AA_CELLINANARDO	BB_VERDIALHUEVAR	AABB	0.0000
1745	AA_CELLINANARDO	BB_VILLALONGA	AABB	0.0000
1746	AA_CELLINANARDO	AA_ZAITUNA	AAAA	0.0000
1747	AA_CELLINANARDO	KK_ZAITY	AAKK	0.0000
1749	BB_CHANGLOTREAL	LL_CHEMLALI	BBLL	0.0000
1751	BB_CHANGLOTREAL	AA_CORATINA	BBAA	0.0000
1753	BB_CHANGLOTREAL	BB_CORNICABRA	BBBB	0.0000
1756	BB_CHANGLOTREAL	MM_ELMACIK	BBMM	0.0000
1761	BB_CHANGLOTREAL	JJ_GALEGA	BBJJ	0.0000
1762	BB_CHANGLOTREAL	AA_GARGNA	BBAA	0.0000
1764	BB_CHANGLOTREAL	BB_GORDSEVILL	BBBB	0.0000
1766	BB_CHANGLOTREAL	EE_ISTARKABELICA	BBEE	0.0000
1767	BB_CHANGLOTREAL	AA_ITRANA	BBAA	0.0000
1768	BB_CHANGLOTREAL	MM_IZMSOFRALIK	BBMM	0.0000
1770	BB_CHANGLOTREAL	CC_KALAMON	BBCC	0.0000
1771	BB_CHANGLOTREAL	CC_KERKIRAS	BBCC	0.0000
1772	BB_CHANGLOTREAL	CC_KONSERVOLEA	BBCC	0.0000
1774	BB_CHANGLOTREAL	CC_LANOLIA	BBCC	0.0000
1775	BB_CHANGLOTREAL	AA_LECCINO	BBAA	0.0000
1777	BB_CHANGLOTREAL	BB_LECHINSEVILLA	BBBB	0.0000
1780	BB_CHANGLOTREAL	BB_MANZANILLAJAEN	BBBB	0.0000
1781	BB_CHANGLOTREAL	BB_GORDALDEGRANADA	BBBB	0.0000
1782	BB_CHANGLOTREAL	NN_BALADIROUMANI	BBNN	0.0000
1789	BB_CHANGLOTREAL	AA_MIGNOLA	BBAA	0.0000
1793	BB_CHANGLOTREAL	AA_NERAVILLACIDRO	BBAA	0.0000
1795	BB_CHANGLOTREAL	AA_NOSTRALERIGALI	BBAA	0.0000
1796	BB_CHANGLOTREAL	AA_NOSTRBRISIGH	BBAA	0.0000
1797	BB_CHANGLOTREAL	EE_OBLICA	BBEE	0.0000
1801	BB_CHANGLOTREAL	AA_ORBETANA	BBAA	0.0000
1803	BB_CHANGLOTREAL	LL_OUSLATI	BBLL	0.0000
1804	BB_CHANGLOTREAL	AA_PASSALUNARA	BBAA	0.0000
1805	BB_CHANGLOTREAL	AA_PERANZANA	BBAA	0.0000
1806	BB_CHANGLOTREAL	AA_PIANTMOGLIANO	BBAA	0.0000
1816	BB_CHANGLOTREAL	AA_SASSARESE	BBAA	0.0000
1817	BB_CHANGLOTREAL	AA_SEMIDANA	BBAA	0.0000
1818	BB_CHANGLOTREAL	BB_SEVILLENCA	BBBB	0.0000
1824	BB_CHANGLOTREAL	MM_USLU	BBMM	0.0000
1825	BB_CHANGLOTREAL	DD_VERDALE	BBDD	0.0000
1826	BB_CHANGLOTREAL	BB_VERDIALHUEVAR	BBBB	0.0000
1829	BB_CHANGLOTREAL	KK_ZAITY	BBKK	0.0000
1832	LL_CHEMLALI	AA_CORATINA	LLAA	0.0000
1834	LL_CHEMLALI	BB_CORNICABRA	LLBB	0.0000
1836	LL_CHEMLALI	AA_DONCARLO	LLAA	0.0000
1838	LL_CHEMLALI	BB_EMPELTRE	LLBB	0.0000
1840	LL_CHEMLALI	AA_FRANTOIO	LLAA	0.0000
1841	LL_CHEMLALI	AA_FS17	LLAA	0.0000
1843	LL_CHEMLALI	AA_GARGNA	LLAA	0.0000
1845	LL_CHEMLALI	BB_GORDSEVILL	LLBB	0.0000
1847	LL_CHEMLALI	EE_ISTARKABELICA	LLEE	0.0000
1849	LL_CHEMLALI	MM_IZMSOFRALIK	LLMM	0.0000
1851	LL_CHEMLALI	CC_KALAMON	LLCC	0.0000
1852	LL_CHEMLALI	CC_KERKIRAS	LLCC	0.0000
1855	LL_CHEMLALI	CC_LANOLIA	LLCC	0.0000
1856	LL_CHEMLALI	AA_LECCINO	LLAA	0.0000
1857	LL_CHEMLALI	BB_LECHINGRANADA	LLBB	0.0000
1864	LL_CHEMLALI	BB_MANZANILLASEVILLA	LLBB	0.0000
1865	LL_CHEMLALI	CC_MASTOIDIS	LLCC	0.0000
1866	LL_CHEMLALI	CC_MAUREYA	LLCC	0.0000
1867	LL_CHEMLALI	MM_MEMECIK	LLMM	0.0000
1868	LL_CHEMLALI	OO_MERHAVIA	LLOO	0.0000
1869	LL_CHEMLALI	LL_MESKI	LLLL	0.0000
1871	LL_CHEMLALI	CC_MIRTOLIA	LLCC	0.0000
1873	LL_CHEMLALI	HH_NABALI	LLHH	0.0000
1875	LL_CHEMLALI	AA_NOCELLARABELICE	LLAA	0.0000
1882	LL_CHEMLALI	AA_ORBETANA	LLAA	0.0000
1883	LL_CHEMLALI	AA_OTTOBRATICA	LLAA	0.0000
1886	LL_CHEMLALI	AA_PERANZANA	LLAA	0.0000
1887	LL_CHEMLALI	AA_PIANTMOGLIANO	LLAA	0.0000
1890	LL_CHEMLALI	BB_PICUDO	LLBB	0.0000
1892	LL_CHEMLALI	AA_RAIA	LLAA	0.0000
1893	LL_CHEMLALI	AA_RAIO	LLAA	0.0000
1894	LL_CHEMLALI	AA_ROSCOLLIESINI	LLAA	0.0000
1895	LL_CHEMLALI	BB_ROYALCAZORLA	LLBB	0.0000
1896	LL_CHEMLALI	AA_SANTAGATESE	LLAA	0.0000
1897	LL_CHEMLALI	AA_SASSARESE	LLAA	0.0000
1898	LL_CHEMLALI	AA_SEMIDANA	LLAA	0.0000
1900	LL_CHEMLALI	AA_SINOPOLESE	LLAA	0.0000
1901	LL_CHEMLALI	AA_TAGGIASCA	LLAA	0.0000
1902	LL_CHEMLALI	CC_THROUMBOLIA	LLCC	0.0000
1907	LL_CHEMLALI	BB_VERDIALHUEVAR	LLBB	0.0000
1908	LL_CHEMLALI	BB_VILLALONGA	LLBB	0.0000
1910	LL_CHEMLALI	KK_ZAITY	LLKK	0.0000
1920	CC_CHONDROLIA	AA_FRANTOIO	CCAA	0.0000
1921	CC_CHONDROLIA	AA_FS17	CCAA	0.0000
1923	CC_CHONDROLIA	AA_GARGNA	CCAA	0.0000
1924	CC_CHONDROLIA	AA_GENTILECHIETI	CCAA	0.0000
1926	CC_CHONDROLIA	BB_HOJIBLANCA	CCBB	0.0000
1930	CC_CHONDROLIA	KK_KAISSY	CCKK	0.0000
1937	CC_CHONDROLIA	BB_LECHINGRANADA	CCBB	0.0000
1945	CC_CHONDROLIA	CC_MASTOIDIS	CCCC	0.0000
1946	CC_CHONDROLIA	CC_MAUREYA	CCCC	0.0000
1953	CC_CHONDROLIA	HH_NABALI	CCHH	0.0000
1957	CC_CHONDROLIA	AA_NOSTRBRISIGH	CCAA	0.0000
1963	CC_CHONDROLIA	AA_OTTOBRATICA	CCAA	0.0000
1966	CC_CHONDROLIA	AA_PERANZANA	CCAA	0.0000
1967	CC_CHONDROLIA	AA_PIANTMOGLIANO	CCAA	0.0000
1974	CC_CHONDROLIA	AA_ROSCOLLIESINI	CCAA	0.0000
1977	CC_CHONDROLIA	AA_SASSARESE	CCAA	0.0000
1981	CC_CHONDROLIA	AA_TAGGIASCA	CCAA	0.0000
1987	CC_CHONDROLIA	BB_VERDIALHUEVAR	CCBB	0.0000
1989	CC_CHONDROLIA	AA_ZAITUNA	CCAA	0.0000
1990	CC_CHONDROLIA	KK_ZAITY	CCKK	0.0000
1994	AA_CORATINA	AA_DOLCEAGOGIA	AAAA	0.0000
1996	AA_CORATINA	MM_ELMACIK	AAMM	0.0000
1998	AA_CORATINA	BB_FARGA	AABB	0.0000
2001	AA_CORATINA	JJ_GALEGA	AAJJ	0.0000
2003	AA_CORATINA	AA_GENTILECHIETI	AAAA	0.0000
2005	AA_CORATINA	BB_HOJIBLANCA	AABB	0.0000
2009	AA_CORATINA	KK_KAISSY	AAKK	0.0000
2012	AA_CORATINA	CC_KONSERVOLEA	AACC	0.0000
2016	AA_CORATINA	BB_LECHINGRANADA	AABB	0.0000
2018	AA_CORATINA	DD_LUCQUES	AADD	0.0000
2024	AA_CORATINA	CC_MASTOIDIS	AACC	0.0000
2025	AA_CORATINA	CC_MAUREYA	AACC	0.0000
2028	AA_CORATINA	LL_MESKI	AALL	0.0000
2031	AA_CORATINA	AA_MORAIOLO	AAAA	0.0000
2035	AA_CORATINA	AA_NOSTRALERIGALI	AAAA	0.0000
2036	AA_CORATINA	AA_NOSTRBRISIGH	AAAA	0.0000
2041	AA_CORATINA	AA_ORBETANA	AAAA	0.0000
2045	AA_CORATINA	AA_PERANZANA	AAAA	0.0000
2046	AA_CORATINA	AA_PIANTMOGLIANO	AAAA	0.0000
2051	AA_CORATINA	AA_RAIA	AAAA	0.0000
2053	AA_CORATINA	AA_ROSCOLLIESINI	AAAA	0.0000
2055	AA_CORATINA	AA_SANTAGATESE	AAAA	0.0000
2056	AA_CORATINA	AA_SASSARESE	AAAA	0.0000
2057	AA_CORATINA	AA_SEMIDANA	AAAA	0.0000
2059	AA_CORATINA	AA_SINOPOLESE	AAAA	0.0000
2061	AA_CORATINA	CC_THROUMBOLIA	AACC	0.0000
2064	AA_CORATINA	MM_USLU	AAMM	0.0000
2066	AA_CORATINA	BB_VERDIALHUEVAR	AABB	0.0000
2068	AA_CORATINA	AA_ZAITUNA	AAAA	0.0000
2069	AA_CORATINA	KK_ZAITY	AAKK	0.0000
2072	BB_CORNEZUELOJAEN	AA_DOLCEAGOGIA	BBAA	0.0000
2073	BB_CORNEZUELOJAEN	AA_DONCARLO	BBAA	0.0000
2074	BB_CORNEZUELOJAEN	MM_ELMACIK	BBMM	0.0000
2076	BB_CORNEZUELOJAEN	BB_FARGA	BBBB	0.0000
2077	BB_CORNEZUELOJAEN	AA_FRANTOIO	BBAA	0.0000
2080	BB_CORNEZUELOJAEN	AA_GARGNA	BBAA	0.0000
2081	BB_CORNEZUELOJAEN	AA_GENTILECHIETI	BBAA	0.0000
2088	BB_CORNEZUELOJAEN	CC_KALAMON	BBCC	0.0000
2090	BB_CORNEZUELOJAEN	CC_KONSERVOLEA	BBCC	0.0000
2093	BB_CORNEZUELOJAEN	AA_LECCINO	BBAA	0.0000
2095	BB_CORNEZUELOJAEN	BB_LECHINSEVILLA	BBBB	0.0000
2096	BB_CORNEZUELOJAEN	DD_LUCQUES	BBDD	0.0000
2102	BB_CORNEZUELOJAEN	CC_MASTOIDIS	BBCC	0.0000
2107	BB_CORNEZUELOJAEN	AA_MIGNOLA	BBAA	0.0000
2108	BB_CORNEZUELOJAEN	CC_MIRTOLIA	BBCC	0.0000
2110	BB_CORNEZUELOJAEN	HH_NABALI	BBHH	0.0000
2114	BB_CORNEZUELOJAEN	AA_NOSTRBRISIGH	BBAA	0.0000
2119	BB_CORNEZUELOJAEN	AA_ORBETANA	BBAA	0.0000
2120	BB_CORNEZUELOJAEN	AA_OTTOBRATICA	BBAA	0.0000
2121	BB_CORNEZUELOJAEN	LL_OUSLATI	BBLL	0.0000
2122	BB_CORNEZUELOJAEN	AA_PASSALUNARA	BBAA	0.0000
2123	BB_CORNEZUELOJAEN	AA_PERANZANA	BBAA	0.0000
2124	BB_CORNEZUELOJAEN	AA_PIANTMOGLIANO	BBAA	0.0000
2129	BB_CORNEZUELOJAEN	AA_RAIA	BBAA	0.0000
2130	BB_CORNEZUELOJAEN	AA_RAIO	BBAA	0.0000
2131	BB_CORNEZUELOJAEN	AA_ROSCOLLIESINI	BBAA	0.0000
2134	BB_CORNEZUELOJAEN	AA_SASSARESE	BBAA	0.0000
2137	BB_CORNEZUELOJAEN	AA_SINOPOLESE	BBAA	0.0000
2138	BB_CORNEZUELOJAEN	AA_TAGGIASCA	BBAA	0.0000
2141	BB_CORNEZUELOJAEN	AA_TONDAIBLEA	BBAA	0.0000
2144	BB_CORNEZUELOJAEN	BB_VERDIALHUEVAR	BBBB	0.0000
2146	BB_CORNEZUELOJAEN	AA_ZAITUNA	BBAA	0.0000
2147	BB_CORNEZUELOJAEN	KK_ZAITY	BBKK	0.0000
2148	BB_CORNEZUELOJAEN	LL_ZALMATI	BBLL	0.0000
2151	BB_CORNICABRA	MM_ELMACIK	BBMM	0.0000
2152	BB_CORNICABRA	BB_EMPELTRE	BBBB	0.0000
2153	BB_CORNICABRA	BB_FARGA	BBBB	0.0000
2155	BB_CORNICABRA	AA_FS17	BBAA	0.0000
2157	BB_CORNICABRA	AA_GARGNA	BBAA	0.0000
2158	BB_CORNICABRA	AA_GENTILECHIETI	BBAA	0.0000
2166	BB_CORNICABRA	CC_KERKIRAS	BBCC	0.0000
2168	BB_CORNICABRA	CC_KORONEIKI	BBCC	0.0000
2169	BB_CORNICABRA	CC_LANOLIA	BBCC	0.0000
2179	BB_CORNICABRA	CC_MASTOIDIS	BBCC	0.0000
2180	BB_CORNICABRA	CC_MAUREYA	BBCC	0.0000
2183	BB_CORNICABRA	LL_MESKI	BBLL	0.0000
2184	BB_CORNICABRA	AA_MIGNOLA	BBAA	0.0000
2185	BB_CORNICABRA	CC_MIRTOLIA	BBCC	0.0000
2186	BB_CORNICABRA	AA_MORAIOLO	BBAA	0.0000
2187	BB_CORNICABRA	HH_NABALI	BBHH	0.0000
2191	BB_CORNICABRA	AA_NOSTRBRISIGH	BBAA	0.0000
2192	BB_CORNICABRA	EE_OBLICA	BBEE	0.0000
2193	BB_CORNICABRA	DD_OLIVIER	BBDD	0.0000
2200	BB_CORNICABRA	AA_PERANZANA	BBAA	0.0000
2203	BB_CORNICABRA	BB_PICUAL	BBBB	0.0000
2208	BB_CORNICABRA	AA_ROSCOLLIESINI	BBAA	0.0000
2210	BB_CORNICABRA	AA_SANTAGATESE	BBAA	0.0000
2211	BB_CORNICABRA	AA_SASSARESE	BBAA	0.0000
2213	BB_CORNICABRA	BB_SEVILLENCA	BBBB	0.0000
2216	BB_CORNICABRA	CC_THROUMBOLIA	BBCC	0.0000
2217	BB_CORNICABRA	GG_TOFFHAI	BBGG	0.0000
2222	BB_CORNICABRA	BB_VILLALONGA	BBBB	0.0000
2224	BB_CORNICABRA	KK_ZAITY	BBKK	0.0000
2227	AA_DOLCEAGOGIA	MM_ELMACIK	AAMM	0.0000
2232	AA_DOLCEAGOGIA	JJ_GALEGA	AAJJ	0.0000
2235	AA_DOLCEAGOGIA	BB_GORDSEVILL	AABB	0.0000
2236	AA_DOLCEAGOGIA	BB_HOJIBLANCA	AABB	0.0000
2238	AA_DOLCEAGOGIA	AA_ITRANA	AAAA	0.0000
2239	AA_DOLCEAGOGIA	MM_IZMSOFRALIK	AAMM	0.0000
2241	AA_DOLCEAGOGIA	CC_KALAMON	AACC	0.0000
2242	AA_DOLCEAGOGIA	CC_KERKIRAS	AACC	0.0000
2245	AA_DOLCEAGOGIA	CC_LANOLIA	AACC	0.0000
2249	AA_DOLCEAGOGIA	DD_LUCQUES	AADD	0.0000
2250	AA_DOLCEAGOGIA	BB_MANZANILLACACER	AABB	0.0000
2251	AA_DOLCEAGOGIA	BB_MANZANILLAJAEN	AABB	0.0000
2252	AA_DOLCEAGOGIA	BB_GORDALDEGRANADA	AABB	0.0000
2253	AA_DOLCEAGOGIA	NN_BALADIROUMANI	AANN	0.0000
2254	AA_DOLCEAGOGIA	BB_MANZANILLASEVILLA	AABB	0.0000
2256	AA_DOLCEAGOGIA	CC_MAUREYA	AACC	0.0000
2257	AA_DOLCEAGOGIA	MM_MEMECIK	AAMM	0.0000
2258	AA_DOLCEAGOGIA	OO_MERHAVIA	AAOO	0.0000
2262	AA_DOLCEAGOGIA	AA_MORAIOLO	AAAA	0.0000
2264	AA_DOLCEAGOGIA	AA_NERAVILLACIDRO	AAAA	0.0000
2265	AA_DOLCEAGOGIA	AA_NOCELLARABELICE	AAAA	0.0000
2270	AA_DOLCEAGOGIA	II_PICHOLMAROC	AAII	0.0000
2271	AA_DOLCEAGOGIA	FF_SIGOISE	AAFF	0.0000
2272	AA_DOLCEAGOGIA	AA_ORBETANA	AAAA	0.0000
2279	AA_DOLCEAGOGIA	BB_PICUAL	AABB	0.0000
2280	AA_DOLCEAGOGIA	BB_PICUDO	AABB	0.0000
2285	AA_DOLCEAGOGIA	BB_ROYALCAZORLA	AABB	0.0000
2289	AA_DOLCEAGOGIA	BB_SEVILLENCA	AABB	0.0000
2296	AA_DOLCEAGOGIA	DD_VERDALE	AADD	0.0000
2297	AA_DOLCEAGOGIA	BB_VERDIALHUEVAR	AABB	0.0000
2298	AA_DOLCEAGOGIA	BB_VILLALONGA	AABB	0.0000
2303	AA_DONCARLO	BB_EMPELTRE	AABB	0.0000
2304	AA_DONCARLO	BB_FARGA	AABB	0.0000
2315	AA_DONCARLO	KK_KAISSY	AAKK	0.0000
2316	AA_DONCARLO	CC_KALAMON	AACC	0.0000
2318	AA_DONCARLO	CC_KONSERVOLEA	AACC	0.0000
2319	AA_DONCARLO	CC_KORONEIKI	AACC	0.0000
2321	AA_DONCARLO	AA_LECCINO	AAAA	0.0000
2322	AA_DONCARLO	BB_LECHINGRANADA	AABB	0.0000
2330	AA_DONCARLO	CC_MASTOIDIS	AACC	0.0000
2331	AA_DONCARLO	CC_MAUREYA	AACC	0.0000
2334	AA_DONCARLO	LL_MESKI	AALL	0.0000
2335	AA_DONCARLO	AA_MIGNOLA	AAAA	0.0000
2341	AA_DONCARLO	AA_NOSTRALERIGALI	AAAA	0.0000
2344	AA_DONCARLO	DD_OLIVIER	AADD	0.0000
2349	AA_DONCARLO	LL_OUSLATI	AALL	0.0000
2350	AA_DONCARLO	AA_PASSALUNARA	AAAA	0.0000
2351	AA_DONCARLO	AA_PERANZANA	AAAA	0.0000
2353	AA_DONCARLO	DD_PICHOLINE	AADD	0.0000
2358	AA_DONCARLO	AA_RAIO	AAAA	0.0000
2361	AA_DONCARLO	AA_SANTAGATESE	AAAA	0.0000
2362	AA_DONCARLO	AA_SASSARESE	AAAA	0.0000
2367	AA_DONCARLO	CC_THROUMBOLIA	AACC	0.0000
2368	AA_DONCARLO	GG_TOFFHAI	AAGG	0.0000
2370	AA_DONCARLO	MM_USLU	AAMM	0.0000
2373	AA_DONCARLO	BB_VILLALONGA	AABB	0.0000
2374	AA_DONCARLO	AA_ZAITUNA	AAAA	0.0000
2375	AA_DONCARLO	KK_ZAITY	AAKK	0.0000
2377	MM_ELMACIK	BB_EMPELTRE	MMBB	0.0000
2379	MM_ELMACIK	AA_FRANTOIO	MMAA	0.0000
2380	MM_ELMACIK	AA_FS17	MMAA	0.0000
2386	MM_ELMACIK	EE_ISTARKABELICA	MMEE	0.0000
2391	MM_ELMACIK	CC_KERKIRAS	MMCC	0.0000
2394	MM_ELMACIK	CC_LANOLIA	MMCC	0.0000
2396	MM_ELMACIK	BB_LECHINGRANADA	MMBB	0.0000
2397	MM_ELMACIK	BB_LECHINSEVILLA	MMBB	0.0000
2403	MM_ELMACIK	BB_MANZANILLASEVILLA	MMBB	0.0000
2404	MM_ELMACIK	CC_MASTOIDIS	MMCC	0.0000
2405	MM_ELMACIK	CC_MAUREYA	MMCC	0.0000
2406	MM_ELMACIK	MM_MEMECIK	MMMM	0.0000
2407	MM_ELMACIK	OO_MERHAVIA	MMOO	0.0000
2409	MM_ELMACIK	AA_MIGNOLA	MMAA	0.0000
2410	MM_ELMACIK	CC_MIRTOLIA	MMCC	0.0000
2411	MM_ELMACIK	AA_MORAIOLO	MMAA	0.0000
2421	MM_ELMACIK	AA_ORBETANA	MMAA	0.0000
2425	MM_ELMACIK	AA_PERANZANA	MMAA	0.0000
2430	MM_ELMACIK	AA_PIZZECARROGA	MMAA	0.0000
2431	MM_ELMACIK	AA_RAIA	MMAA	0.0000
2433	MM_ELMACIK	AA_ROSCOLLIESINI	MMAA	0.0000
2435	MM_ELMACIK	AA_SANTAGATESE	MMAA	0.0000
2436	MM_ELMACIK	AA_SASSARESE	MMAA	0.0000
2437	MM_ELMACIK	AA_SEMIDANA	MMAA	0.0000
2440	MM_ELMACIK	AA_TAGGIASCA	MMAA	0.0000
2441	MM_ELMACIK	CC_THROUMBOLIA	MMCC	0.0000
2445	MM_ELMACIK	DD_VERDALE	MMDD	0.0000
2448	MM_ELMACIK	AA_ZAITUNA	MMAA	0.0000
2450	MM_ELMACIK	LL_ZALMATI	MMLL	0.0000
2456	BB_EMPELTRE	AA_GENTILECHIETI	BBAA	0.0000
2457	BB_EMPELTRE	BB_GORDSEVILL	BBBB	0.0000
2459	BB_EMPELTRE	EE_ISTARKABELICA	BBEE	0.0000
2460	BB_EMPELTRE	AA_ITRANA	BBAA	0.0000
2461	BB_EMPELTRE	MM_IZMSOFRALIK	BBMM	0.0000
2463	BB_EMPELTRE	CC_KALAMON	BBCC	0.0000
2465	BB_EMPELTRE	CC_KONSERVOLEA	BBCC	0.0000
2470	BB_EMPELTRE	BB_LECHINSEVILLA	BBBB	0.0000
2472	BB_EMPELTRE	BB_MANZANILLACACER	BBBB	0.0000
2476	BB_EMPELTRE	BB_MANZANILLASEVILLA	BBBB	0.0000
2479	BB_EMPELTRE	MM_MEMECIK	BBMM	0.0000
2481	BB_EMPELTRE	LL_MESKI	BBLL	0.0000
2486	BB_EMPELTRE	AA_NERAVILLACIDRO	BBAA	0.0000
2488	BB_EMPELTRE	AA_NOSTRALERIGALI	BBAA	0.0000
2489	BB_EMPELTRE	AA_NOSTRBRISIGH	BBAA	0.0000
2490	BB_EMPELTRE	EE_OBLICA	BBEE	0.0000
2492	BB_EMPELTRE	II_PICHOLMAROC	BBII	0.0000
2493	BB_EMPELTRE	FF_SIGOISE	BBFF	0.0000
2494	BB_EMPELTRE	AA_ORBETANA	BBAA	0.0000
2496	BB_EMPELTRE	LL_OUSLATI	BBLL	0.0000
2497	BB_EMPELTRE	AA_PASSALUNARA	BBAA	0.0000
2499	BB_EMPELTRE	AA_PIANTMOGLIANO	BBAA	0.0000
2501	BB_EMPELTRE	BB_PICUAL	BBBB	0.0000
2507	BB_EMPELTRE	BB_ROYALCAZORLA	BBBB	0.0000
2510	BB_EMPELTRE	AA_SEMIDANA	BBAA	0.0000
2518	BB_EMPELTRE	DD_VERDALE	BBDD	0.0000
2519	BB_EMPELTRE	BB_VERDIALHUEVAR	BBBB	0.0000
2522	BB_EMPELTRE	KK_ZAITY	BBKK	0.0000
2526	BB_FARGA	JJ_GALEGA	BBJJ	0.0000
2529	BB_FARGA	BB_GORDSEVILL	BBBB	0.0000
2532	BB_FARGA	AA_ITRANA	BBAA	0.0000
2533	BB_FARGA	MM_IZMSOFRALIK	BBMM	0.0000
2535	BB_FARGA	CC_KALAMON	BBCC	0.0000
2536	BB_FARGA	CC_KERKIRAS	BBCC	0.0000
2537	BB_FARGA	CC_KONSERVOLEA	BBCC	0.0000
2539	BB_FARGA	CC_LANOLIA	BBCC	0.0000
2543	BB_FARGA	DD_LUCQUES	BBDD	0.0000
2544	BB_FARGA	BB_MANZANILLACACER	BBBB	0.0000
2545	BB_FARGA	BB_MANZANILLAJAEN	BBBB	0.0000
2546	BB_FARGA	BB_GORDALDEGRANADA	BBBB	0.0000
2547	BB_FARGA	NN_BALADIROUMANI	BBNN	0.0000
2548	BB_FARGA	BB_MANZANILLASEVILLA	BBBB	0.0000
2549	BB_FARGA	CC_MASTOIDIS	BBCC	0.0000
2552	BB_FARGA	OO_MERHAVIA	BBOO	0.0000
2556	BB_FARGA	AA_MORAIOLO	BBAA	0.0000
2558	BB_FARGA	AA_NERAVILLACIDRO	BBAA	0.0000
2559	BB_FARGA	AA_NOCELLARABELICE	BBAA	0.0000
2560	BB_FARGA	AA_NOSTRALERIGALI	BBAA	0.0000
2563	BB_FARGA	DD_OLIVIER	BBDD	0.0000
2564	BB_FARGA	II_PICHOLMAROC	BBII	0.0000
2565	BB_FARGA	FF_SIGOISE	BBFF	0.0000
2566	BB_FARGA	AA_ORBETANA	BBAA	0.0000
2567	BB_FARGA	AA_OTTOBRATICA	BBAA	0.0000
2571	BB_FARGA	AA_PIANTMOGLIANO	BBAA	0.0000
2574	BB_FARGA	BB_PICUDO	BBBB	0.0000
2575	BB_FARGA	AA_PIZZECARROGA	BBAA	0.0000
2579	BB_FARGA	BB_ROYALCAZORLA	BBBB	0.0000
2582	BB_FARGA	AA_SEMIDANA	BBAA	0.0000
2590	BB_FARGA	DD_VERDALE	BBDD	0.0000
2591	BB_FARGA	BB_VERDIALHUEVAR	BBBB	0.0000
2592	BB_FARGA	BB_VILLALONGA	BBBB	0.0000
2597	AA_FRANTOIO	JJ_GALEGA	AAJJ	0.0000
2600	AA_FRANTOIO	BB_GORDSEVILL	AABB	0.0000
2601	AA_FRANTOIO	BB_HOJIBLANCA	AABB	0.0000
2602	AA_FRANTOIO	EE_ISTARKABELICA	AAEE	0.0000
2605	AA_FRANTOIO	KK_KAISSY	AAKK	0.0000
2606	AA_FRANTOIO	CC_KALAMON	AACC	0.0000
2608	AA_FRANTOIO	CC_KONSERVOLEA	AACC	0.0000
2612	AA_FRANTOIO	BB_LECHINGRANADA	AABB	0.0000
2614	AA_FRANTOIO	DD_LUCQUES	AADD	0.0000
2615	AA_FRANTOIO	BB_MANZANILLACACER	AABB	0.0000
2616	AA_FRANTOIO	BB_MANZANILLAJAEN	AABB	0.0000
2617	AA_FRANTOIO	BB_GORDALDEGRANADA	AABB	0.0000
2618	AA_FRANTOIO	NN_BALADIROUMANI	AANN	0.0000
2619	AA_FRANTOIO	BB_MANZANILLASEVILLA	AABB	0.0000
2622	AA_FRANTOIO	MM_MEMECIK	AAMM	0.0000
2623	AA_FRANTOIO	OO_MERHAVIA	AAOO	0.0000
2631	AA_FRANTOIO	AA_NOSTRALERIGALI	AAAA	0.0000
2632	AA_FRANTOIO	AA_NOSTRBRISIGH	AAAA	0.0000
2633	AA_FRANTOIO	EE_OBLICA	AAEE	0.0000
2635	AA_FRANTOIO	II_PICHOLMAROC	AAII	0.0000
2636	AA_FRANTOIO	FF_SIGOISE	AAFF	0.0000
2637	AA_FRANTOIO	AA_ORBETANA	AAAA	0.0000
2640	AA_FRANTOIO	AA_PASSALUNARA	AAAA	0.0000
2641	AA_FRANTOIO	AA_PERANZANA	AAAA	0.0000
2642	AA_FRANTOIO	AA_PIANTMOGLIANO	AAAA	0.0000
2643	AA_FRANTOIO	DD_PICHOLINE	AADD	0.0000
2644	AA_FRANTOIO	BB_PICUAL	AABB	0.0000
2645	AA_FRANTOIO	BB_PICUDO	AABB	0.0000
2648	AA_FRANTOIO	AA_RAIO	AAAA	0.0000
2650	AA_FRANTOIO	BB_ROYALCAZORLA	AABB	0.0000
2651	AA_FRANTOIO	AA_SANTAGATESE	AAAA	0.0000
2652	AA_FRANTOIO	AA_SASSARESE	AAAA	0.0000
2657	AA_FRANTOIO	CC_THROUMBOLIA	AACC	0.0000
2658	AA_FRANTOIO	GG_TOFFHAI	AAGG	0.0000
2660	AA_FRANTOIO	MM_USLU	AAMM	0.0000
2661	AA_FRANTOIO	DD_VERDALE	AADD	0.0000
2662	AA_FRANTOIO	BB_VERDIALHUEVAR	AABB	0.0000
2663	AA_FRANTOIO	BB_VILLALONGA	AABB	0.0000
2664	AA_FRANTOIO	AA_ZAITUNA	AAAA	0.0000
2665	AA_FRANTOIO	KK_ZAITY	AAKK	0.0000
2666	AA_FRANTOIO	LL_ZALMATI	AALL	0.0000
2667	AA_FS17	JJ_GALEGA	AAJJ	0.0000
2670	AA_FS17	BB_GORDSEVILL	AABB	0.0000
2673	AA_FS17	AA_ITRANA	AAAA	0.0000
2674	AA_FS17	MM_IZMSOFRALIK	AAMM	0.0000
2676	AA_FS17	CC_KALAMON	AACC	0.0000
2683	AA_FS17	BB_LECHINSEVILLA	AABB	0.0000
2684	AA_FS17	DD_LUCQUES	AADD	0.0000
2686	AA_FS17	BB_MANZANILLAJAEN	AABB	0.0000
2687	AA_FS17	BB_GORDALDEGRANADA	AABB	0.0000
2688	AA_FS17	NN_BALADIROUMANI	AANN	0.0000
2692	AA_FS17	MM_MEMECIK	AAMM	0.0000
2693	AA_FS17	OO_MERHAVIA	AAOO	0.0000
2699	AA_FS17	AA_NERAVILLACIDRO	AAAA	0.0000
2704	AA_FS17	DD_OLIVIER	AADD	0.0000
2707	AA_FS17	AA_ORBETANA	AAAA	0.0000
2709	AA_FS17	LL_OUSLATI	AALL	0.0000
2710	AA_FS17	AA_PASSALUNARA	AAAA	0.0000
2713	AA_FS17	DD_PICHOLINE	AADD	0.0000
2716	AA_FS17	AA_PIZZECARROGA	AAAA	0.0000
2719	AA_FS17	AA_ROSCOLLIESINI	AAAA	0.0000
2723	AA_FS17	AA_SEMIDANA	AAAA	0.0000
2724	AA_FS17	BB_SEVILLENCA	AABB	0.0000
2730	AA_FS17	MM_USLU	AAMM	0.0000
2731	AA_FS17	DD_VERDALE	AADD	0.0000
2732	AA_FS17	BB_VERDIALHUEVAR	AABB	0.0000
2734	AA_FS17	AA_ZAITUNA	AAAA	0.0000
2735	AA_FS17	KK_ZAITY	AAKK	0.0000
2737	JJ_GALEGA	AA_GARGNA	JJAA	0.0000
2738	JJ_GALEGA	AA_GENTILECHIETI	JJAA	0.0000
2745	JJ_GALEGA	CC_KALAMON	JJCC	0.0000
2750	JJ_GALEGA	AA_LECCINO	JJAA	0.0000
2751	JJ_GALEGA	BB_LECHINGRANADA	JJBB	0.0000
2752	JJ_GALEGA	BB_LECHINSEVILLA	JJBB	0.0000
2759	JJ_GALEGA	CC_MASTOIDIS	JJCC	0.0000
2763	JJ_GALEGA	LL_MESKI	JJLL	0.0000
2765	JJ_GALEGA	CC_MIRTOLIA	JJCC	0.0000
2766	JJ_GALEGA	AA_MORAIOLO	JJAA	0.0000
2767	JJ_GALEGA	HH_NABALI	JJHH	0.0000
2769	JJ_GALEGA	AA_NOCELLARABELICE	JJAA	0.0000
2773	JJ_GALEGA	DD_OLIVIER	JJDD	0.0000
2776	JJ_GALEGA	AA_ORBETANA	JJAA	0.0000
2778	JJ_GALEGA	LL_OUSLATI	JJLL	0.0000
2780	JJ_GALEGA	AA_PERANZANA	JJAA	0.0000
2781	JJ_GALEGA	AA_PIANTMOGLIANO	JJAA	0.0000
2786	JJ_GALEGA	AA_RAIA	JJAA	0.0000
2787	JJ_GALEGA	AA_RAIO	JJAA	0.0000
2788	JJ_GALEGA	AA_ROSCOLLIESINI	JJAA	0.0000
2789	JJ_GALEGA	BB_ROYALCAZORLA	JJBB	0.0000
2790	JJ_GALEGA	AA_SANTAGATESE	JJAA	0.0000
2791	JJ_GALEGA	AA_SASSARESE	JJAA	0.0000
2792	JJ_GALEGA	AA_SEMIDANA	JJAA	0.0000
2794	JJ_GALEGA	AA_SINOPOLESE	JJAA	0.0000
2795	JJ_GALEGA	AA_TAGGIASCA	JJAA	0.0000
2796	JJ_GALEGA	CC_THROUMBOLIA	JJCC	0.0000
2798	JJ_GALEGA	AA_TONDAIBLEA	JJAA	0.0000
2802	JJ_GALEGA	BB_VILLALONGA	JJBB	0.0000
2803	JJ_GALEGA	AA_ZAITUNA	JJAA	0.0000
2804	JJ_GALEGA	KK_ZAITY	JJKK	0.0000
2805	JJ_GALEGA	LL_ZALMATI	JJLL	0.0000
2807	AA_GARGNA	BB_GORDSEVILL	AABB	0.0000
2813	AA_GARGNA	CC_KALAMON	AACC	0.0000
2822	AA_GARGNA	BB_MANZANILLACACER	AABB	0.0000
2823	AA_GARGNA	BB_MANZANILLAJAEN	AABB	0.0000
2824	AA_GARGNA	BB_GORDALDEGRANADA	AABB	0.0000
2825	AA_GARGNA	NN_BALADIROUMANI	AANN	0.0000
2826	AA_GARGNA	BB_MANZANILLASEVILLA	AABB	0.0000
2829	AA_GARGNA	MM_MEMECIK	AAMM	0.0000
2830	AA_GARGNA	OO_MERHAVIA	AAOO	0.0000
2831	AA_GARGNA	LL_MESKI	AALL	0.0000
2838	AA_GARGNA	AA_NOSTRALERIGALI	AAAA	0.0000
2842	AA_GARGNA	II_PICHOLMAROC	AAII	0.0000
2843	AA_GARGNA	FF_SIGOISE	AAFF	0.0000
2847	AA_GARGNA	AA_PASSALUNARA	AAAA	0.0000
2848	AA_GARGNA	AA_PERANZANA	AAAA	0.0000
2850	AA_GARGNA	DD_PICHOLINE	AADD	0.0000
2852	AA_GARGNA	BB_PICUDO	AABB	0.0000
2853	AA_GARGNA	AA_PIZZECARROGA	AAAA	0.0000
2857	AA_GARGNA	BB_ROYALCAZORLA	AABB	0.0000
2858	AA_GARGNA	AA_SANTAGATESE	AAAA	0.0000
2859	AA_GARGNA	AA_SASSARESE	AAAA	0.0000
2861	AA_GARGNA	BB_SEVILLENCA	AABB	0.0000
2864	AA_GARGNA	CC_THROUMBOLIA	AACC	0.0000
2865	AA_GARGNA	GG_TOFFHAI	AAGG	0.0000
2866	AA_GARGNA	AA_TONDAIBLEA	AAAA	0.0000
2867	AA_GARGNA	MM_USLU	AAMM	0.0000
2868	AA_GARGNA	DD_VERDALE	AADD	0.0000
2869	AA_GARGNA	BB_VERDIALHUEVAR	AABB	0.0000
2870	AA_GARGNA	BB_VILLALONGA	AABB	0.0000
2871	AA_GARGNA	AA_ZAITUNA	AAAA	0.0000
2873	AA_GARGNA	LL_ZALMATI	AALL	0.0000
2874	AA_GENTILECHIETI	BB_GORDSEVILL	AABB	0.0000
2877	AA_GENTILECHIETI	AA_ITRANA	AAAA	0.0000
2878	AA_GENTILECHIETI	MM_IZMSOFRALIK	AAMM	0.0000
2880	AA_GENTILECHIETI	CC_KALAMON	AACC	0.0000
2888	AA_GENTILECHIETI	DD_LUCQUES	AADD	0.0000
2889	AA_GENTILECHIETI	BB_MANZANILLACACER	AABB	0.0000
2890	AA_GENTILECHIETI	BB_MANZANILLAJAEN	AABB	0.0000
2891	AA_GENTILECHIETI	BB_GORDALDEGRANADA	AABB	0.0000
2892	AA_GENTILECHIETI	NN_BALADIROUMANI	AANN	0.0000
2893	AA_GENTILECHIETI	BB_MANZANILLASEVILLA	AABB	0.0000
2895	AA_GENTILECHIETI	CC_MAUREYA	AACC	0.0000
2896	AA_GENTILECHIETI	MM_MEMECIK	AAMM	0.0000
2897	AA_GENTILECHIETI	OO_MERHAVIA	AAOO	0.0000
2903	AA_GENTILECHIETI	AA_NERAVILLACIDRO	AAAA	0.0000
2906	AA_GENTILECHIETI	AA_NOSTRBRISIGH	AAAA	0.0000
2909	AA_GENTILECHIETI	II_PICHOLMAROC	AAII	0.0000
2910	AA_GENTILECHIETI	FF_SIGOISE	AAFF	0.0000
2911	AA_GENTILECHIETI	AA_ORBETANA	AAAA	0.0000
2912	AA_GENTILECHIETI	AA_OTTOBRATICA	AAAA	0.0000
2917	AA_GENTILECHIETI	DD_PICHOLINE	AADD	0.0000
2919	AA_GENTILECHIETI	BB_PICUDO	AABB	0.0000
2924	AA_GENTILECHIETI	BB_ROYALCAZORLA	AABB	0.0000
2928	AA_GENTILECHIETI	BB_SEVILLENCA	AABB	0.0000
2932	AA_GENTILECHIETI	GG_TOFFHAI	AAGG	0.0000
2934	AA_GENTILECHIETI	MM_USLU	AAMM	0.0000
2936	AA_GENTILECHIETI	BB_VERDIALHUEVAR	AABB	0.0000
2937	AA_GENTILECHIETI	BB_VILLALONGA	AABB	0.0000
2947	BB_GORDSEVILL	CC_KERKIRAS	BBCC	0.0000
2949	BB_GORDSEVILL	CC_KORONEIKI	BBCC	0.0000
2950	BB_GORDSEVILL	CC_LANOLIA	BBCC	0.0000
2952	BB_GORDSEVILL	BB_LECHINGRANADA	BBBB	0.0000
2960	BB_GORDSEVILL	CC_MASTOIDIS	BBCC	0.0000
2961	BB_GORDSEVILL	CC_MAUREYA	BBCC	0.0000
2964	BB_GORDSEVILL	LL_MESKI	BBLL	0.0000
2965	BB_GORDSEVILL	AA_MIGNOLA	BBAA	0.0000
2966	BB_GORDSEVILL	CC_MIRTOLIA	BBCC	0.0000
2967	BB_GORDSEVILL	AA_MORAIOLO	BBAA	0.0000
2981	BB_GORDSEVILL	AA_PERANZANA	BBAA	0.0000
2987	BB_GORDSEVILL	AA_RAIA	BBAA	0.0000
2988	BB_GORDSEVILL	AA_RAIO	BBAA	0.0000
2989	BB_GORDSEVILL	AA_ROSCOLLIESINI	BBAA	0.0000
2991	BB_GORDSEVILL	AA_SANTAGATESE	BBAA	0.0000
2992	BB_GORDSEVILL	AA_SASSARESE	BBAA	0.0000
2996	BB_GORDSEVILL	AA_TAGGIASCA	BBAA	0.0000
2997	BB_GORDSEVILL	CC_THROUMBOLIA	BBCC	0.0000
3006	BB_GORDSEVILL	LL_ZALMATI	BBLL	0.0000
3010	BB_HOJIBLANCA	KK_KAISSY	BBKK	0.0000
3012	BB_HOJIBLANCA	CC_KERKIRAS	BBCC	0.0000
3015	BB_HOJIBLANCA	CC_LANOLIA	BBCC	0.0000
3025	BB_HOJIBLANCA	CC_MASTOIDIS	BBCC	0.0000
3026	BB_HOJIBLANCA	CC_MAUREYA	BBCC	0.0000
3029	BB_HOJIBLANCA	LL_MESKI	BBLL	0.0000
3031	BB_HOJIBLANCA	CC_MIRTOLIA	BBCC	0.0000
3038	BB_HOJIBLANCA	EE_OBLICA	BBEE	0.0000
3042	BB_HOJIBLANCA	AA_ORBETANA	BBAA	0.0000
3043	BB_HOJIBLANCA	AA_OTTOBRATICA	BBAA	0.0000
3044	BB_HOJIBLANCA	LL_OUSLATI	BBLL	0.0000
3045	BB_HOJIBLANCA	AA_PASSALUNARA	BBAA	0.0000
3046	BB_HOJIBLANCA	AA_PERANZANA	BBAA	0.0000
3049	BB_HOJIBLANCA	BB_PICUAL	BBBB	0.0000
3054	BB_HOJIBLANCA	AA_ROSCOLLIESINI	BBAA	0.0000
3056	BB_HOJIBLANCA	AA_SANTAGATESE	BBAA	0.0000
3057	BB_HOJIBLANCA	AA_SASSARESE	BBAA	0.0000
3061	BB_HOJIBLANCA	AA_TAGGIASCA	BBAA	0.0000
3062	BB_HOJIBLANCA	CC_THROUMBOLIA	BBCC	0.0000
3064	BB_HOJIBLANCA	AA_TONDAIBLEA	BBAA	0.0000
3070	BB_HOJIBLANCA	KK_ZAITY	BBKK	0.0000
3074	EE_ISTARKABELICA	KK_KAISSY	EEKK	0.0000
3077	EE_ISTARKABELICA	CC_KONSERVOLEA	EECC	0.0000
3080	EE_ISTARKABELICA	AA_LECCINO	EEAA	0.0000
3088	EE_ISTARKABELICA	BB_MANZANILLASEVILLA	EEBB	0.0000
3090	EE_ISTARKABELICA	CC_MAUREYA	EECC	0.0000
3094	EE_ISTARKABELICA	AA_MIGNOLA	EEAA	0.0000
3095	EE_ISTARKABELICA	CC_MIRTOLIA	EECC	0.0000
3106	EE_ISTARKABELICA	AA_ORBETANA	EEAA	0.0000
3107	EE_ISTARKABELICA	AA_OTTOBRATICA	EEAA	0.0000
3114	EE_ISTARKABELICA	BB_PICUDO	EEBB	0.0000
3115	EE_ISTARKABELICA	AA_PIZZECARROGA	EEAA	0.0000
3118	EE_ISTARKABELICA	AA_ROSCOLLIESINI	EEAA	0.0000
3123	EE_ISTARKABELICA	BB_SEVILLENCA	EEBB	0.0000
3125	EE_ISTARKABELICA	AA_TAGGIASCA	EEAA	0.0000
3127	EE_ISTARKABELICA	GG_TOFFHAI	EEGG	0.0000
3128	EE_ISTARKABELICA	AA_TONDAIBLEA	EEAA	0.0000
3132	EE_ISTARKABELICA	BB_VILLALONGA	EEBB	0.0000
3133	EE_ISTARKABELICA	AA_ZAITUNA	EEAA	0.0000
3135	EE_ISTARKABELICA	LL_ZALMATI	EELL	0.0000
3137	AA_ITRANA	KK_KAISSY	AAKK	0.0000
3141	AA_ITRANA	CC_KORONEIKI	AACC	0.0000
3143	AA_ITRANA	AA_LECCINO	AAAA	0.0000
3148	AA_ITRANA	BB_MANZANILLAJAEN	AABB	0.0000
3149	AA_ITRANA	BB_GORDALDEGRANADA	AABB	0.0000
3150	AA_ITRANA	NN_BALADIROUMANI	AANN	0.0000
3152	AA_ITRANA	CC_MASTOIDIS	AACC	0.0000
3155	AA_ITRANA	OO_MERHAVIA	AAOO	0.0000
3156	AA_ITRANA	LL_MESKI	AALL	0.0000
3157	AA_ITRANA	AA_MIGNOLA	AAAA	0.0000
3158	AA_ITRANA	CC_MIRTOLIA	AACC	0.0000
3159	AA_ITRANA	AA_MORAIOLO	AAAA	0.0000
3160	AA_ITRANA	HH_NABALI	AAHH	0.0000
3162	AA_ITRANA	AA_NOCELLARABELICE	AAAA	0.0000
3163	AA_ITRANA	AA_NOSTRALERIGALI	AAAA	0.0000
3166	AA_ITRANA	DD_OLIVIER	AADD	0.0000
3172	AA_ITRANA	AA_PASSALUNARA	AAAA	0.0000
3173	AA_ITRANA	AA_PERANZANA	AAAA	0.0000
3174	AA_ITRANA	AA_PIANTMOGLIANO	AAAA	0.0000
3176	AA_ITRANA	BB_PICUAL	AABB	0.0000
3177	AA_ITRANA	BB_PICUDO	AABB	0.0000
3178	AA_ITRANA	AA_PIZZECARROGA	AAAA	0.0000
3179	AA_ITRANA	AA_RAIA	AAAA	0.0000
3180	AA_ITRANA	AA_RAIO	AAAA	0.0000
3183	AA_ITRANA	AA_SANTAGATESE	AAAA	0.0000
3184	AA_ITRANA	AA_SASSARESE	AAAA	0.0000
3189	AA_ITRANA	CC_THROUMBOLIA	AACC	0.0000
3191	AA_ITRANA	AA_TONDAIBLEA	AAAA	0.0000
3192	AA_ITRANA	MM_USLU	AAMM	0.0000
3195	AA_ITRANA	BB_VILLALONGA	AABB	0.0000
3196	AA_ITRANA	AA_ZAITUNA	AAAA	0.0000
3197	AA_ITRANA	KK_ZAITY	AAKK	0.0000
3205	MM_IZMSOFRALIK	AA_LECCINO	MMAA	0.0000
3206	MM_IZMSOFRALIK	BB_LECHINGRANADA	MMBB	0.0000
3207	MM_IZMSOFRALIK	BB_LECHINSEVILLA	MMBB	0.0000
3243	MM_IZMSOFRALIK	AA_ROSCOLLIESINI	MMAA	0.0000
3248	MM_IZMSOFRALIK	BB_SEVILLENCA	MMBB	0.0000
3253	MM_IZMSOFRALIK	AA_TONDAIBLEA	MMAA	0.0000
3254	MM_IZMSOFRALIK	MM_USLU	MMMM	0.0000
3264	KK_KAISSY	CC_KORONEIKI	KKCC	0.0000
3268	KK_KAISSY	BB_LECHINSEVILLA	KKBB	0.0000
3270	KK_KAISSY	BB_MANZANILLACACER	KKBB	0.0000
3274	KK_KAISSY	BB_MANZANILLASEVILLA	KKBB	0.0000
3280	KK_KAISSY	AA_MIGNOLA	KKAA	0.0000
3281	KK_KAISSY	CC_MIRTOLIA	KKCC	0.0000
3284	KK_KAISSY	AA_NERAVILLACIDRO	KKAA	0.0000
3290	KK_KAISSY	II_PICHOLMAROC	KKII	0.0000
3291	KK_KAISSY	FF_SIGOISE	KKFF	0.0000
3296	KK_KAISSY	AA_PERANZANA	KKAA	0.0000
3299	KK_KAISSY	BB_PICUAL	KKBB	0.0000
3303	KK_KAISSY	AA_RAIO	KKAA	0.0000
3307	KK_KAISSY	AA_SASSARESE	KKAA	0.0000
3308	KK_KAISSY	AA_SEMIDANA	KKAA	0.0000
3310	KK_KAISSY	AA_SINOPOLESE	KKAA	0.0000
3311	KK_KAISSY	AA_TAGGIASCA	KKAA	0.0000
3313	KK_KAISSY	GG_TOFFHAI	KKGG	0.0000
3316	KK_KAISSY	DD_VERDALE	KKDD	0.0000
3320	KK_KAISSY	KK_ZAITY	KKKK	0.0000
3324	CC_KALAMON	CC_KORONEIKI	CCCC	0.0000
3326	CC_KALAMON	AA_LECCINO	CCAA	0.0000
3327	CC_KALAMON	BB_LECHINGRANADA	CCBB	0.0000
3328	CC_KALAMON	BB_LECHINSEVILLA	CCBB	0.0000
3330	CC_KALAMON	BB_MANZANILLACACER	CCBB	0.0000
3331	CC_KALAMON	BB_MANZANILLAJAEN	CCBB	0.0000
3332	CC_KALAMON	BB_GORDALDEGRANADA	CCBB	0.0000
3333	CC_KALAMON	NN_BALADIROUMANI	CCNN	0.0000
3334	CC_KALAMON	BB_MANZANILLASEVILLA	CCBB	0.0000
3335	CC_KALAMON	CC_MASTOIDIS	CCCC	0.0000
3336	CC_KALAMON	CC_MAUREYA	CCCC	0.0000
3339	CC_KALAMON	LL_MESKI	CCLL	0.0000
3340	CC_KALAMON	AA_MIGNOLA	CCAA	0.0000
3341	CC_KALAMON	CC_MIRTOLIA	CCCC	0.0000
3342	CC_KALAMON	AA_MORAIOLO	CCAA	0.0000
3345	CC_KALAMON	AA_NOCELLARABELICE	CCAA	0.0000
3348	CC_KALAMON	EE_OBLICA	CCEE	0.0000
3349	CC_KALAMON	DD_OLIVIER	CCDD	0.0000
3353	CC_KALAMON	AA_OTTOBRATICA	CCAA	0.0000
3356	CC_KALAMON	AA_PERANZANA	CCAA	0.0000
3359	CC_KALAMON	BB_PICUAL	CCBB	0.0000
3361	CC_KALAMON	AA_PIZZECARROGA	CCAA	0.0000
3364	CC_KALAMON	AA_ROSCOLLIESINI	CCAA	0.0000
3365	CC_KALAMON	BB_ROYALCAZORLA	CCBB	0.0000
3367	CC_KALAMON	AA_SASSARESE	CCAA	0.0000
3369	CC_KALAMON	BB_SEVILLENCA	CCBB	0.0000
3371	CC_KALAMON	AA_TAGGIASCA	CCAA	0.0000
3374	CC_KALAMON	AA_TONDAIBLEA	CCAA	0.0000
3378	CC_KALAMON	BB_VILLALONGA	CCBB	0.0000
3380	CC_KALAMON	KK_ZAITY	CCKK	0.0000
3381	CC_KALAMON	LL_ZALMATI	CCLL	0.0000
3382	CC_KERKIRAS	CC_KONSERVOLEA	CCCC	0.0000
3385	CC_KERKIRAS	AA_LECCINO	CCAA	0.0000
3386	CC_KERKIRAS	BB_LECHINGRANADA	CCBB	0.0000
3388	CC_KERKIRAS	DD_LUCQUES	CCDD	0.0000
3389	CC_KERKIRAS	BB_MANZANILLACACER	CCBB	0.0000
3390	CC_KERKIRAS	BB_MANZANILLAJAEN	CCBB	0.0000
3391	CC_KERKIRAS	BB_GORDALDEGRANADA	CCBB	0.0000
3392	CC_KERKIRAS	NN_BALADIROUMANI	CCNN	0.0000
3393	CC_KERKIRAS	BB_MANZANILLASEVILLA	CCBB	0.0000
3397	CC_KERKIRAS	OO_MERHAVIA	CCOO	0.0000
3398	CC_KERKIRAS	LL_MESKI	CCLL	0.0000
3400	CC_KERKIRAS	CC_MIRTOLIA	CCCC	0.0000
3402	CC_KERKIRAS	HH_NABALI	CCHH	0.0000
3405	CC_KERKIRAS	AA_NOSTRALERIGALI	CCAA	0.0000
3406	CC_KERKIRAS	AA_NOSTRBRISIGH	CCAA	0.0000
3407	CC_KERKIRAS	EE_OBLICA	CCEE	0.0000
3409	CC_KERKIRAS	II_PICHOLMAROC	CCII	0.0000
3410	CC_KERKIRAS	FF_SIGOISE	CCFF	0.0000
3411	CC_KERKIRAS	AA_ORBETANA	CCAA	0.0000
3414	CC_KERKIRAS	AA_PASSALUNARA	CCAA	0.0000
3416	CC_KERKIRAS	AA_PIANTMOGLIANO	CCAA	0.0000
3417	CC_KERKIRAS	DD_PICHOLINE	CCDD	0.0000
3418	CC_KERKIRAS	BB_PICUAL	CCBB	0.0000
3419	CC_KERKIRAS	BB_PICUDO	CCBB	0.0000
3421	CC_KERKIRAS	AA_RAIA	CCAA	0.0000
3423	CC_KERKIRAS	AA_ROSCOLLIESINI	CCAA	0.0000
3424	CC_KERKIRAS	BB_ROYALCAZORLA	CCBB	0.0000
3425	CC_KERKIRAS	AA_SANTAGATESE	CCAA	0.0000
3431	CC_KERKIRAS	CC_THROUMBOLIA	CCCC	0.0000
3433	CC_KERKIRAS	AA_TONDAIBLEA	CCAA	0.0000
3434	CC_KERKIRAS	MM_USLU	CCMM	0.0000
3436	CC_KERKIRAS	BB_VERDIALHUEVAR	CCBB	0.0000
3437	CC_KERKIRAS	BB_VILLALONGA	CCBB	0.0000
3438	CC_KERKIRAS	AA_ZAITUNA	CCAA	0.0000
3439	CC_KERKIRAS	KK_ZAITY	CCKK	0.0000
3441	CC_KONSERVOLEA	CC_KORONEIKI	CCCC	0.0000
3442	CC_KONSERVOLEA	CC_LANOLIA	CCCC	0.0000
3444	CC_KONSERVOLEA	BB_LECHINGRANADA	CCBB	0.0000
3445	CC_KONSERVOLEA	BB_LECHINSEVILLA	CCBB	0.0000
3453	CC_KONSERVOLEA	CC_MAUREYA	CCCC	0.0000
3456	CC_KONSERVOLEA	LL_MESKI	CCLL	0.0000
3459	CC_KONSERVOLEA	AA_MORAIOLO	CCAA	0.0000
3460	CC_KONSERVOLEA	HH_NABALI	CCHH	0.0000
3462	CC_KONSERVOLEA	AA_NOCELLARABELICE	CCAA	0.0000
3466	CC_KONSERVOLEA	DD_OLIVIER	CCDD	0.0000
3476	CC_KONSERVOLEA	BB_PICUAL	CCBB	0.0000
3477	CC_KONSERVOLEA	BB_PICUDO	CCBB	0.0000
3478	CC_KONSERVOLEA	AA_PIZZECARROGA	CCAA	0.0000
3479	CC_KONSERVOLEA	AA_RAIA	CCAA	0.0000
3480	CC_KONSERVOLEA	AA_RAIO	CCAA	0.0000
3483	CC_KONSERVOLEA	AA_SANTAGATESE	CCAA	0.0000
3485	CC_KONSERVOLEA	AA_SEMIDANA	CCAA	0.0000
3486	CC_KONSERVOLEA	BB_SEVILLENCA	CCBB	0.0000
3488	CC_KONSERVOLEA	AA_TAGGIASCA	CCAA	0.0000
3489	CC_KONSERVOLEA	CC_THROUMBOLIA	CCCC	0.0000
3493	CC_KONSERVOLEA	DD_VERDALE	CCDD	0.0000
3495	CC_KONSERVOLEA	BB_VILLALONGA	CCBB	0.0000
3497	CC_KONSERVOLEA	KK_ZAITY	CCKK	0.0000
3502	CC_KORONEIKI	BB_LECHINSEVILLA	CCBB	0.0000
3503	CC_KORONEIKI	DD_LUCQUES	CCDD	0.0000
3508	CC_KORONEIKI	BB_MANZANILLASEVILLA	CCBB	0.0000
3511	CC_KORONEIKI	MM_MEMECIK	CCMM	0.0000
3512	CC_KORONEIKI	OO_MERHAVIA	CCOO	0.0000
3513	CC_KORONEIKI	LL_MESKI	CCLL	0.0000
3518	CC_KORONEIKI	AA_NERAVILLACIDRO	CCAA	0.0000
3521	CC_KORONEIKI	AA_NOSTRBRISIGH	CCAA	0.0000
3523	CC_KORONEIKI	DD_OLIVIER	CCDD	0.0000
3529	CC_KORONEIKI	AA_PASSALUNARA	CCAA	0.0000
3531	CC_KORONEIKI	AA_PIANTMOGLIANO	CCAA	0.0000
3534	CC_KORONEIKI	BB_PICUDO	CCBB	0.0000
3539	CC_KORONEIKI	BB_ROYALCAZORLA	CCBB	0.0000
3540	CC_KORONEIKI	AA_SANTAGATESE	CCAA	0.0000
3542	CC_KORONEIKI	AA_SEMIDANA	CCAA	0.0000
3546	CC_KORONEIKI	CC_THROUMBOLIA	CCCC	0.0000
3547	CC_KORONEIKI	GG_TOFFHAI	CCGG	0.0000
3548	CC_KORONEIKI	AA_TONDAIBLEA	CCAA	0.0000
3549	CC_KORONEIKI	MM_USLU	CCMM	0.0000
3552	CC_KORONEIKI	BB_VILLALONGA	CCBB	0.0000
3553	CC_KORONEIKI	AA_ZAITUNA	CCAA	0.0000
3554	CC_KORONEIKI	KK_ZAITY	CCKK	0.0000
3556	CC_LANOLIA	AA_LECCINO	CCAA	0.0000
3557	CC_LANOLIA	BB_LECHINGRANADA	CCBB	0.0000
3559	CC_LANOLIA	DD_LUCQUES	CCDD	0.0000
3560	CC_LANOLIA	BB_MANZANILLACACER	CCBB	0.0000
3561	CC_LANOLIA	BB_MANZANILLAJAEN	CCBB	0.0000
3562	CC_LANOLIA	BB_GORDALDEGRANADA	CCBB	0.0000
3563	CC_LANOLIA	NN_BALADIROUMANI	CCNN	0.0000
3564	CC_LANOLIA	BB_MANZANILLASEVILLA	CCBB	0.0000
3568	CC_LANOLIA	OO_MERHAVIA	CCOO	0.0000
3569	CC_LANOLIA	LL_MESKI	CCLL	0.0000
3571	CC_LANOLIA	CC_MIRTOLIA	CCCC	0.0000
3573	CC_LANOLIA	HH_NABALI	CCHH	0.0000
3576	CC_LANOLIA	AA_NOSTRALERIGALI	CCAA	0.0000
3577	CC_LANOLIA	AA_NOSTRBRISIGH	CCAA	0.0000
3578	CC_LANOLIA	EE_OBLICA	CCEE	0.0000
3580	CC_LANOLIA	II_PICHOLMAROC	CCII	0.0000
3581	CC_LANOLIA	FF_SIGOISE	CCFF	0.0000
3582	CC_LANOLIA	AA_ORBETANA	CCAA	0.0000
3585	CC_LANOLIA	AA_PASSALUNARA	CCAA	0.0000
3587	CC_LANOLIA	AA_PIANTMOGLIANO	CCAA	0.0000
3588	CC_LANOLIA	DD_PICHOLINE	CCDD	0.0000
3589	CC_LANOLIA	BB_PICUAL	CCBB	0.0000
3590	CC_LANOLIA	BB_PICUDO	CCBB	0.0000
3592	CC_LANOLIA	AA_RAIA	CCAA	0.0000
3594	CC_LANOLIA	AA_ROSCOLLIESINI	CCAA	0.0000
3595	CC_LANOLIA	BB_ROYALCAZORLA	CCBB	0.0000
3596	CC_LANOLIA	AA_SANTAGATESE	CCAA	0.0000
3602	CC_LANOLIA	CC_THROUMBOLIA	CCCC	0.0000
3604	CC_LANOLIA	AA_TONDAIBLEA	CCAA	0.0000
3605	CC_LANOLIA	MM_USLU	CCMM	0.0000
3607	CC_LANOLIA	BB_VERDIALHUEVAR	CCBB	0.0000
3608	CC_LANOLIA	BB_VILLALONGA	CCBB	0.0000
3609	CC_LANOLIA	AA_ZAITUNA	CCAA	0.0000
3610	CC_LANOLIA	KK_ZAITY	CCKK	0.0000
3612	AA_LECCINO	BB_LECHINGRANADA	AABB	0.0000
3615	AA_LECCINO	BB_MANZANILLACACER	AABB	0.0000
3616	AA_LECCINO	BB_MANZANILLAJAEN	AABB	0.0000
3617	AA_LECCINO	BB_GORDALDEGRANADA	AABB	0.0000
3618	AA_LECCINO	NN_BALADIROUMANI	AANN	0.0000
3620	AA_LECCINO	CC_MASTOIDIS	AACC	0.0000
3621	AA_LECCINO	CC_MAUREYA	AACC	0.0000
3622	AA_LECCINO	MM_MEMECIK	AAMM	0.0000
3627	AA_LECCINO	AA_MORAIOLO	AAAA	0.0000
3629	AA_LECCINO	AA_NERAVILLACIDRO	AAAA	0.0000
3635	AA_LECCINO	II_PICHOLMAROC	AAII	0.0000
3636	AA_LECCINO	FF_SIGOISE	AAFF	0.0000
3641	AA_LECCINO	AA_PERANZANA	AAAA	0.0000
3645	AA_LECCINO	BB_PICUDO	AABB	0.0000
3647	AA_LECCINO	AA_RAIA	AAAA	0.0000
3648	AA_LECCINO	AA_RAIO	AAAA	0.0000
3649	AA_LECCINO	AA_ROSCOLLIESINI	AAAA	0.0000
3650	AA_LECCINO	BB_ROYALCAZORLA	AABB	0.0000
3651	AA_LECCINO	AA_SANTAGATESE	AAAA	0.0000
3652	AA_LECCINO	AA_SASSARESE	AAAA	0.0000
3657	AA_LECCINO	CC_THROUMBOLIA	AACC	0.0000
3661	AA_LECCINO	DD_VERDALE	AADD	0.0000
3663	AA_LECCINO	BB_VILLALONGA	AABB	0.0000
3665	AA_LECCINO	KK_ZAITY	AAKK	0.0000
3666	AA_LECCINO	LL_ZALMATI	AALL	0.0000
3667	BB_LECHINGRANADA	BB_LECHINSEVILLA	BBBB	0.0000
3668	BB_LECHINGRANADA	DD_LUCQUES	BBDD	0.0000
3676	BB_LECHINGRANADA	MM_MEMECIK	BBMM	0.0000
3679	BB_LECHINGRANADA	AA_MIGNOLA	BBAA	0.0000
3685	BB_LECHINGRANADA	AA_NOSTRALERIGALI	BBAA	0.0000
3686	BB_LECHINGRANADA	AA_NOSTRBRISIGH	BBAA	0.0000
3687	BB_LECHINGRANADA	EE_OBLICA	BBEE	0.0000
3691	BB_LECHINGRANADA	AA_ORBETANA	BBAA	0.0000
3692	BB_LECHINGRANADA	AA_OTTOBRATICA	BBAA	0.0000
3693	BB_LECHINGRANADA	LL_OUSLATI	BBLL	0.0000
3694	BB_LECHINGRANADA	AA_PASSALUNARA	BBAA	0.0000
3697	BB_LECHINGRANADA	DD_PICHOLINE	BBDD	0.0000
3700	BB_LECHINGRANADA	AA_PIZZECARROGA	BBAA	0.0000
3708	BB_LECHINGRANADA	BB_SEVILLENCA	BBBB	0.0000
3710	BB_LECHINGRANADA	AA_TAGGIASCA	BBAA	0.0000
3713	BB_LECHINGRANADA	AA_TONDAIBLEA	BBAA	0.0000
3715	BB_LECHINGRANADA	DD_VERDALE	BBDD	0.0000
3718	BB_LECHINGRANADA	AA_ZAITUNA	BBAA	0.0000
3721	BB_LECHINSEVILLA	DD_LUCQUES	BBDD	0.0000
3727	BB_LECHINSEVILLA	CC_MASTOIDIS	BBCC	0.0000
3731	BB_LECHINSEVILLA	LL_MESKI	BBLL	0.0000
3733	BB_LECHINSEVILLA	CC_MIRTOLIA	BBCC	0.0000
3734	BB_LECHINSEVILLA	AA_MORAIOLO	BBAA	0.0000
3737	BB_LECHINSEVILLA	AA_NOCELLARABELICE	BBAA	0.0000
3738	BB_LECHINSEVILLA	AA_NOSTRALERIGALI	BBAA	0.0000
3739	BB_LECHINSEVILLA	AA_NOSTRBRISIGH	BBAA	0.0000
3740	BB_LECHINSEVILLA	EE_OBLICA	BBEE	0.0000
3742	BB_LECHINSEVILLA	II_PICHOLMAROC	BBII	0.0000
3743	BB_LECHINSEVILLA	FF_SIGOISE	BBFF	0.0000
3747	BB_LECHINSEVILLA	AA_PASSALUNARA	BBAA	0.0000
3748	BB_LECHINSEVILLA	AA_PERANZANA	BBAA	0.0000
3752	BB_LECHINSEVILLA	BB_PICUDO	BBBB	0.0000
3753	BB_LECHINSEVILLA	AA_PIZZECARROGA	BBAA	0.0000
3756	BB_LECHINSEVILLA	AA_ROSCOLLIESINI	BBAA	0.0000
3758	BB_LECHINSEVILLA	AA_SANTAGATESE	BBAA	0.0000
3759	BB_LECHINSEVILLA	AA_SASSARESE	BBAA	0.0000
3762	BB_LECHINSEVILLA	AA_SINOPOLESE	BBAA	0.0000
3764	BB_LECHINSEVILLA	CC_THROUMBOLIA	BBCC	0.0000
3767	BB_LECHINSEVILLA	MM_USLU	BBMM	0.0000
3769	BB_LECHINSEVILLA	BB_VERDIALHUEVAR	BBBB	0.0000
3775	DD_LUCQUES	BB_MANZANILLAJAEN	DDBB	0.0000
3776	DD_LUCQUES	BB_GORDALDEGRANADA	DDBB	0.0000
3777	DD_LUCQUES	NN_BALADIROUMANI	DDNN	0.0000
3779	DD_LUCQUES	CC_MASTOIDIS	DDCC	0.0000
3780	DD_LUCQUES	CC_MAUREYA	DDCC	0.0000
3785	DD_LUCQUES	CC_MIRTOLIA	DDCC	0.0000
3787	DD_LUCQUES	HH_NABALI	DDHH	0.0000
3789	DD_LUCQUES	AA_NOCELLARABELICE	DDAA	0.0000
3794	DD_LUCQUES	II_PICHOLMAROC	DDII	0.0000
3795	DD_LUCQUES	FF_SIGOISE	DDFF	0.0000
3797	DD_LUCQUES	AA_OTTOBRATICA	DDAA	0.0000
3806	DD_LUCQUES	AA_RAIA	DDAA	0.0000
3807	DD_LUCQUES	AA_RAIO	DDAA	0.0000
3808	DD_LUCQUES	AA_ROSCOLLIESINI	DDAA	0.0000
3809	DD_LUCQUES	BB_ROYALCAZORLA	DDBB	0.0000
3815	DD_LUCQUES	AA_TAGGIASCA	DDAA	0.0000
3830	BB_MANZANILLACACER	CC_MASTOIDIS	BBCC	0.0000
3831	BB_MANZANILLACACER	CC_MAUREYA	BBCC	0.0000
3835	BB_MANZANILLACACER	AA_MIGNOLA	BBAA	0.0000
3836	BB_MANZANILLACACER	CC_MIRTOLIA	BBCC	0.0000
3838	BB_MANZANILLACACER	HH_NABALI	BBHH	0.0000
3849	BB_MANZANILLACACER	LL_OUSLATI	BBLL	0.0000
3850	BB_MANZANILLACACER	AA_PASSALUNARA	BBAA	0.0000
3851	BB_MANZANILLACACER	AA_PERANZANA	BBAA	0.0000
3853	BB_MANZANILLACACER	DD_PICHOLINE	BBDD	0.0000
3856	BB_MANZANILLACACER	AA_PIZZECARROGA	BBAA	0.0000
3858	BB_MANZANILLACACER	AA_RAIO	BBAA	0.0000
3859	BB_MANZANILLACACER	AA_ROSCOLLIESINI	BBAA	0.0000
3861	BB_MANZANILLACACER	AA_SANTAGATESE	BBAA	0.0000
3862	BB_MANZANILLACACER	AA_SASSARESE	BBAA	0.0000
3865	BB_MANZANILLACACER	AA_SINOPOLESE	BBAA	0.0000
3866	BB_MANZANILLACACER	AA_TAGGIASCA	BBAA	0.0000
3867	BB_MANZANILLACACER	CC_THROUMBOLIA	BBCC	0.0000
3868	BB_MANZANILLACACER	GG_TOFFHAI	BBGG	0.0000
3874	BB_MANZANILLACACER	AA_ZAITUNA	BBAA	0.0000
3875	BB_MANZANILLACACER	KK_ZAITY	BBKK	0.0000
3876	BB_MANZANILLACACER	LL_ZALMATI	BBLL	0.0000
3880	BB_MANZANILLAJAEN	CC_MASTOIDIS	BBCC	0.0000
3881	BB_MANZANILLAJAEN	CC_MAUREYA	BBCC	0.0000
3885	BB_MANZANILLAJAEN	AA_MIGNOLA	BBAA	0.0000
3886	BB_MANZANILLAJAEN	CC_MIRTOLIA	BBCC	0.0000
3887	BB_MANZANILLAJAEN	AA_MORAIOLO	BBAA	0.0000
3888	BB_MANZANILLAJAEN	HH_NABALI	BBHH	0.0000
3889	BB_MANZANILLAJAEN	AA_NERAVILLACIDRO	BBAA	0.0000
3891	BB_MANZANILLAJAEN	AA_NOSTRALERIGALI	BBAA	0.0000
3901	BB_MANZANILLAJAEN	AA_PERANZANA	BBAA	0.0000
3902	BB_MANZANILLAJAEN	AA_PIANTMOGLIANO	BBAA	0.0000
3909	BB_MANZANILLAJAEN	AA_ROSCOLLIESINI	BBAA	0.0000
3911	BB_MANZANILLAJAEN	AA_SANTAGATESE	BBAA	0.0000
3912	BB_MANZANILLAJAEN	AA_SASSARESE	BBAA	0.0000
3915	BB_MANZANILLAJAEN	AA_SINOPOLESE	BBAA	0.0000
3916	BB_MANZANILLAJAEN	AA_TAGGIASCA	BBAA	0.0000
3917	BB_MANZANILLAJAEN	CC_THROUMBOLIA	BBCC	0.0000
3920	BB_MANZANILLAJAEN	MM_USLU	BBMM	0.0000
3924	BB_MANZANILLAJAEN	AA_ZAITUNA	BBAA	0.0000
3925	BB_MANZANILLAJAEN	KK_ZAITY	BBKK	0.0000
3926	BB_MANZANILLAJAEN	LL_ZALMATI	BBLL	0.0000
3929	BB_GORDALDEGRANADA	CC_MASTOIDIS	BBCC	0.0000
3930	BB_GORDALDEGRANADA	CC_MAUREYA	BBCC	0.0000
3934	BB_GORDALDEGRANADA	AA_MIGNOLA	BBAA	0.0000
3935	BB_GORDALDEGRANADA	CC_MIRTOLIA	BBCC	0.0000
3936	BB_GORDALDEGRANADA	AA_MORAIOLO	BBAA	0.0000
3937	BB_GORDALDEGRANADA	HH_NABALI	BBHH	0.0000
3938	BB_GORDALDEGRANADA	AA_NERAVILLACIDRO	BBAA	0.0000
3940	BB_GORDALDEGRANADA	AA_NOSTRALERIGALI	BBAA	0.0000
3950	BB_GORDALDEGRANADA	AA_PERANZANA	BBAA	0.0000
3951	BB_GORDALDEGRANADA	AA_PIANTMOGLIANO	BBAA	0.0000
3958	BB_GORDALDEGRANADA	AA_ROSCOLLIESINI	BBAA	0.0000
3960	BB_GORDALDEGRANADA	AA_SANTAGATESE	BBAA	0.0000
3961	BB_GORDALDEGRANADA	AA_SASSARESE	BBAA	0.0000
3964	BB_GORDALDEGRANADA	AA_SINOPOLESE	BBAA	0.0000
3965	BB_GORDALDEGRANADA	AA_TAGGIASCA	BBAA	0.0000
3966	BB_GORDALDEGRANADA	CC_THROUMBOLIA	BBCC	0.0000
3969	BB_GORDALDEGRANADA	MM_USLU	BBMM	0.0000
3973	BB_GORDALDEGRANADA	AA_ZAITUNA	BBAA	0.0000
3974	BB_GORDALDEGRANADA	KK_ZAITY	BBKK	0.0000
3975	BB_GORDALDEGRANADA	LL_ZALMATI	BBLL	0.0000
3977	NN_BALADIROUMANI	CC_MASTOIDIS	NNCC	0.0000
3978	NN_BALADIROUMANI	CC_MAUREYA	NNCC	0.0000
3982	NN_BALADIROUMANI	AA_MIGNOLA	NNAA	0.0000
3983	NN_BALADIROUMANI	CC_MIRTOLIA	NNCC	0.0000
3984	NN_BALADIROUMANI	AA_MORAIOLO	NNAA	0.0000
3985	NN_BALADIROUMANI	HH_NABALI	NNHH	0.0000
3986	NN_BALADIROUMANI	AA_NERAVILLACIDRO	NNAA	0.0000
3988	NN_BALADIROUMANI	AA_NOSTRALERIGALI	NNAA	0.0000
3998	NN_BALADIROUMANI	AA_PERANZANA	NNAA	0.0000
3999	NN_BALADIROUMANI	AA_PIANTMOGLIANO	NNAA	0.0000
4006	NN_BALADIROUMANI	AA_ROSCOLLIESINI	NNAA	0.0000
4008	NN_BALADIROUMANI	AA_SANTAGATESE	NNAA	0.0000
4009	NN_BALADIROUMANI	AA_SASSARESE	NNAA	0.0000
4012	NN_BALADIROUMANI	AA_SINOPOLESE	NNAA	0.0000
4013	NN_BALADIROUMANI	AA_TAGGIASCA	NNAA	0.0000
4014	NN_BALADIROUMANI	CC_THROUMBOLIA	NNCC	0.0000
4017	NN_BALADIROUMANI	MM_USLU	NNMM	0.0000
4021	NN_BALADIROUMANI	AA_ZAITUNA	NNAA	0.0000
4022	NN_BALADIROUMANI	KK_ZAITY	NNKK	0.0000
4023	NN_BALADIROUMANI	LL_ZALMATI	NNLL	0.0000
4024	BB_MANZANILLASEVILLA	CC_MASTOIDIS	BBCC	0.0000
4027	BB_MANZANILLASEVILLA	OO_MERHAVIA	BBOO	0.0000
4029	BB_MANZANILLASEVILLA	AA_MIGNOLA	BBAA	0.0000
4030	BB_MANZANILLASEVILLA	CC_MIRTOLIA	BBCC	0.0000
4035	BB_MANZANILLASEVILLA	AA_NOSTRALERIGALI	BBAA	0.0000
4043	BB_MANZANILLASEVILLA	LL_OUSLATI	BBLL	0.0000
4044	BB_MANZANILLASEVILLA	AA_PASSALUNARA	BBAA	0.0000
4045	BB_MANZANILLASEVILLA	AA_PERANZANA	BBAA	0.0000
4046	BB_MANZANILLASEVILLA	AA_PIANTMOGLIANO	BBAA	0.0000
4051	BB_MANZANILLASEVILLA	AA_RAIA	BBAA	0.0000
4053	BB_MANZANILLASEVILLA	AA_ROSCOLLIESINI	BBAA	0.0000
4055	BB_MANZANILLASEVILLA	AA_SANTAGATESE	BBAA	0.0000
4056	BB_MANZANILLASEVILLA	AA_SASSARESE	BBAA	0.0000
4059	BB_MANZANILLASEVILLA	AA_SINOPOLESE	BBAA	0.0000
4060	BB_MANZANILLASEVILLA	AA_TAGGIASCA	BBAA	0.0000
4061	BB_MANZANILLASEVILLA	CC_THROUMBOLIA	BBCC	0.0000
4062	BB_MANZANILLASEVILLA	GG_TOFFHAI	BBGG	0.0000
4069	BB_MANZANILLASEVILLA	KK_ZAITY	BBKK	0.0000
4074	CC_MASTOIDIS	LL_MESKI	CCLL	0.0000
4078	CC_MASTOIDIS	HH_NABALI	CCHH	0.0000
4079	CC_MASTOIDIS	AA_NERAVILLACIDRO	CCAA	0.0000
4082	CC_MASTOIDIS	AA_NOSTRBRISIGH	CCAA	0.0000
4083	CC_MASTOIDIS	EE_OBLICA	CCEE	0.0000
4084	CC_MASTOIDIS	DD_OLIVIER	CCDD	0.0000
4085	CC_MASTOIDIS	II_PICHOLMAROC	CCII	0.0000
4086	CC_MASTOIDIS	FF_SIGOISE	CCFF	0.0000
4090	CC_MASTOIDIS	AA_PASSALUNARA	CCAA	0.0000
4092	CC_MASTOIDIS	AA_PIANTMOGLIANO	CCAA	0.0000
4094	CC_MASTOIDIS	BB_PICUAL	CCBB	0.0000
4095	CC_MASTOIDIS	BB_PICUDO	CCBB	0.0000
4096	CC_MASTOIDIS	AA_PIZZECARROGA	CCAA	0.0000
4101	CC_MASTOIDIS	AA_SANTAGATESE	CCAA	0.0000
4104	CC_MASTOIDIS	BB_SEVILLENCA	CCBB	0.0000
4105	CC_MASTOIDIS	AA_SINOPOLESE	CCAA	0.0000
4107	CC_MASTOIDIS	CC_THROUMBOLIA	CCCC	0.0000
4108	CC_MASTOIDIS	GG_TOFFHAI	CCGG	0.0000
4109	CC_MASTOIDIS	AA_TONDAIBLEA	CCAA	0.0000
4110	CC_MASTOIDIS	MM_USLU	CCMM	0.0000
4112	CC_MASTOIDIS	BB_VERDIALHUEVAR	CCBB	0.0000
4113	CC_MASTOIDIS	BB_VILLALONGA	CCBB	0.0000
4114	CC_MASTOIDIS	AA_ZAITUNA	CCAA	0.0000
4115	CC_MASTOIDIS	KK_ZAITY	CCKK	0.0000
4118	CC_MAUREYA	OO_MERHAVIA	CCOO	0.0000
4123	CC_MAUREYA	HH_NABALI	CCHH	0.0000
4126	CC_MAUREYA	AA_NOSTRALERIGALI	CCAA	0.0000
4127	CC_MAUREYA	AA_NOSTRBRISIGH	CCAA	0.0000
4128	CC_MAUREYA	EE_OBLICA	CCEE	0.0000
4130	CC_MAUREYA	II_PICHOLMAROC	CCII	0.0000
4131	CC_MAUREYA	FF_SIGOISE	CCFF	0.0000
4132	CC_MAUREYA	AA_ORBETANA	CCAA	0.0000
4135	CC_MAUREYA	AA_PASSALUNARA	CCAA	0.0000
4136	CC_MAUREYA	AA_PERANZANA	CCAA	0.0000
4137	CC_MAUREYA	AA_PIANTMOGLIANO	CCAA	0.0000
4138	CC_MAUREYA	DD_PICHOLINE	CCDD	0.0000
4139	CC_MAUREYA	BB_PICUAL	CCBB	0.0000
4140	CC_MAUREYA	BB_PICUDO	CCBB	0.0000
4141	CC_MAUREYA	AA_PIZZECARROGA	CCAA	0.0000
4144	CC_MAUREYA	AA_ROSCOLLIESINI	CCAA	0.0000
4145	CC_MAUREYA	BB_ROYALCAZORLA	CCBB	0.0000
4147	CC_MAUREYA	AA_SASSARESE	CCAA	0.0000
4148	CC_MAUREYA	AA_SEMIDANA	CCAA	0.0000
4154	CC_MAUREYA	AA_TONDAIBLEA	CCAA	0.0000
4155	CC_MAUREYA	MM_USLU	CCMM	0.0000
4156	CC_MAUREYA	DD_VERDALE	CCDD	0.0000
4157	CC_MAUREYA	BB_VERDIALHUEVAR	CCBB	0.0000
4158	CC_MAUREYA	BB_VILLALONGA	CCBB	0.0000
4159	CC_MAUREYA	AA_ZAITUNA	CCAA	0.0000
4164	MM_MEMECIK	AA_MIGNOLA	MMAA	0.0000
4170	MM_MEMECIK	AA_NOSTRALERIGALI	MMAA	0.0000
4172	MM_MEMECIK	EE_OBLICA	MMEE	0.0000
4176	MM_MEMECIK	AA_ORBETANA	MMAA	0.0000
4177	MM_MEMECIK	AA_OTTOBRATICA	MMAA	0.0000
4180	MM_MEMECIK	AA_PERANZANA	MMAA	0.0000
4186	MM_MEMECIK	AA_RAIA	MMAA	0.0000
4187	MM_MEMECIK	AA_RAIO	MMAA	0.0000
4188	MM_MEMECIK	AA_ROSCOLLIESINI	MMAA	0.0000
4191	MM_MEMECIK	AA_SASSARESE	MMAA	0.0000
4192	MM_MEMECIK	AA_SEMIDANA	MMAA	0.0000
4194	MM_MEMECIK	AA_SINOPOLESE	MMAA	0.0000
4195	MM_MEMECIK	AA_TAGGIASCA	MMAA	0.0000
4199	MM_MEMECIK	MM_USLU	MMMM	0.0000
4203	MM_MEMECIK	AA_ZAITUNA	MMAA	0.0000
4208	OO_MERHAVIA	CC_MIRTOLIA	OOCC	0.0000
4209	OO_MERHAVIA	AA_MORAIOLO	OOAA	0.0000
4211	OO_MERHAVIA	AA_NERAVILLACIDRO	OOAA	0.0000
4212	OO_MERHAVIA	AA_NOCELLARABELICE	OOAA	0.0000
4216	OO_MERHAVIA	DD_OLIVIER	OODD	0.0000
4220	OO_MERHAVIA	AA_OTTOBRATICA	OOAA	0.0000
4223	OO_MERHAVIA	AA_PERANZANA	OOAA	0.0000
4231	OO_MERHAVIA	AA_ROSCOLLIESINI	OOAA	0.0000
4234	OO_MERHAVIA	AA_SASSARESE	OOAA	0.0000
4238	OO_MERHAVIA	AA_TAGGIASCA	OOAA	0.0000
4248	OO_MERHAVIA	LL_ZALMATI	OOLL	0.0000
4249	LL_MESKI	AA_MIGNOLA	LLAA	0.0000
4253	LL_MESKI	AA_NERAVILLACIDRO	LLAA	0.0000
4255	LL_MESKI	AA_NOSTRALERIGALI	LLAA	0.0000
4261	LL_MESKI	AA_ORBETANA	LLAA	0.0000
4262	LL_MESKI	AA_OTTOBRATICA	LLAA	0.0000
4266	LL_MESKI	AA_PIANTMOGLIANO	LLAA	0.0000
4267	LL_MESKI	DD_PICHOLINE	LLDD	0.0000
4270	LL_MESKI	AA_PIZZECARROGA	LLAA	0.0000
4273	LL_MESKI	AA_ROSCOLLIESINI	LLAA	0.0000
4277	LL_MESKI	AA_SEMIDANA	LLAA	0.0000
4279	LL_MESKI	AA_SINOPOLESE	LLAA	0.0000
4284	LL_MESKI	MM_USLU	LLMM	0.0000
4286	LL_MESKI	BB_VERDIALHUEVAR	LLBB	0.0000
4288	LL_MESKI	AA_ZAITUNA	LLAA	0.0000
4289	LL_MESKI	KK_ZAITY	LLKK	0.0000
4290	LL_MESKI	LL_ZALMATI	LLLL	0.0000
4291	AA_MIGNOLA	CC_MIRTOLIA	AACC	0.0000
4294	AA_MIGNOLA	AA_NERAVILLACIDRO	AAAA	0.0000
4297	AA_MIGNOLA	AA_NOSTRBRISIGH	AAAA	0.0000
4298	AA_MIGNOLA	EE_OBLICA	AAEE	0.0000
4299	AA_MIGNOLA	DD_OLIVIER	AADD	0.0000
4300	AA_MIGNOLA	II_PICHOLMAROC	AAII	0.0000
4301	AA_MIGNOLA	FF_SIGOISE	AAFF	0.0000
4307	AA_MIGNOLA	AA_PIANTMOGLIANO	AAAA	0.0000
4308	AA_MIGNOLA	DD_PICHOLINE	AADD	0.0000
4309	AA_MIGNOLA	BB_PICUAL	AABB	0.0000
4310	AA_MIGNOLA	BB_PICUDO	AABB	0.0000
4315	AA_MIGNOLA	BB_ROYALCAZORLA	AABB	0.0000
4316	AA_MIGNOLA	AA_SANTAGATESE	AAAA	0.0000
4322	AA_MIGNOLA	CC_THROUMBOLIA	AACC	0.0000
4324	AA_MIGNOLA	AA_TONDAIBLEA	AAAA	0.0000
4327	AA_MIGNOLA	BB_VERDIALHUEVAR	AABB	0.0000
4328	AA_MIGNOLA	BB_VILLALONGA	AABB	0.0000
4329	AA_MIGNOLA	AA_ZAITUNA	AAAA	0.0000
4334	CC_MIRTOLIA	AA_NERAVILLACIDRO	CCAA	0.0000
4337	CC_MIRTOLIA	AA_NOSTRBRISIGH	CCAA	0.0000
4338	CC_MIRTOLIA	EE_OBLICA	CCEE	0.0000
4339	CC_MIRTOLIA	DD_OLIVIER	CCDD	0.0000
4340	CC_MIRTOLIA	II_PICHOLMAROC	CCII	0.0000
4341	CC_MIRTOLIA	FF_SIGOISE	CCFF	0.0000
4350	CC_MIRTOLIA	BB_PICUDO	CCBB	0.0000
4358	CC_MIRTOLIA	AA_SEMIDANA	CCAA	0.0000
4363	CC_MIRTOLIA	GG_TOFFHAI	CCGG	0.0000
4367	CC_MIRTOLIA	BB_VERDIALHUEVAR	CCBB	0.0000
4368	CC_MIRTOLIA	BB_VILLALONGA	CCBB	0.0000
4369	CC_MIRTOLIA	AA_ZAITUNA	CCAA	0.0000
4370	CC_MIRTOLIA	KK_ZAITY	CCKK	0.0000
4373	AA_MORAIOLO	AA_NERAVILLACIDRO	AAAA	0.0000
4376	AA_MORAIOLO	AA_NOSTRBRISIGH	AAAA	0.0000
4377	AA_MORAIOLO	EE_OBLICA	AAEE	0.0000
4384	AA_MORAIOLO	AA_PASSALUNARA	AAAA	0.0000
4393	AA_MORAIOLO	AA_ROSCOLLIESINI	AAAA	0.0000
4398	AA_MORAIOLO	BB_SEVILLENCA	AABB	0.0000
4399	AA_MORAIOLO	AA_SINOPOLESE	AAAA	0.0000
4403	AA_MORAIOLO	AA_TONDAIBLEA	AAAA	0.0000
4404	AA_MORAIOLO	MM_USLU	AAMM	0.0000
4406	AA_MORAIOLO	BB_VERDIALHUEVAR	AABB	0.0000
4408	AA_MORAIOLO	AA_ZAITUNA	AAAA	0.0000
4409	AA_MORAIOLO	KK_ZAITY	AAKK	0.0000
4410	AA_MORAIOLO	LL_ZALMATI	AALL	0.0000
4411	HH_NABALI	AA_NERAVILLACIDRO	HHAA	0.0000
4413	HH_NABALI	AA_NOSTRALERIGALI	HHAA	0.0000
4416	HH_NABALI	DD_OLIVIER	HHDD	0.0000
4417	HH_NABALI	II_PICHOLMAROC	HHII	0.0000
4418	HH_NABALI	FF_SIGOISE	HHFF	0.0000
4419	HH_NABALI	AA_ORBETANA	HHAA	0.0000
4423	HH_NABALI	AA_PERANZANA	HHAA	0.0000
4429	HH_NABALI	AA_RAIA	HHAA	0.0000
4430	HH_NABALI	AA_RAIO	HHAA	0.0000
4434	HH_NABALI	AA_SASSARESE	HHAA	0.0000
4443	HH_NABALI	DD_VERDALE	HHDD	0.0000
4444	HH_NABALI	BB_VERDIALHUEVAR	HHBB	0.0000
4447	HH_NABALI	KK_ZAITY	HHKK	0.0000
4449	AA_NERAVILLACIDRO	AA_NOCELLARABELICE	AAAA	0.0000
4453	AA_NERAVILLACIDRO	DD_OLIVIER	AADD	0.0000
4458	AA_NERAVILLACIDRO	LL_OUSLATI	AALL	0.0000
4459	AA_NERAVILLACIDRO	AA_PASSALUNARA	AAAA	0.0000
4460	AA_NERAVILLACIDRO	AA_PERANZANA	AAAA	0.0000
4463	AA_NERAVILLACIDRO	BB_PICUAL	AABB	0.0000
4464	AA_NERAVILLACIDRO	BB_PICUDO	AABB	0.0000
4465	AA_NERAVILLACIDRO	AA_PIZZECARROGA	AAAA	0.0000
4466	AA_NERAVILLACIDRO	AA_RAIA	AAAA	0.0000
4467	AA_NERAVILLACIDRO	AA_RAIO	AAAA	0.0000
4468	AA_NERAVILLACIDRO	AA_ROSCOLLIESINI	AAAA	0.0000
4470	AA_NERAVILLACIDRO	AA_SANTAGATESE	AAAA	0.0000
4471	AA_NERAVILLACIDRO	AA_SASSARESE	AAAA	0.0000
4476	AA_NERAVILLACIDRO	CC_THROUMBOLIA	AACC	0.0000
4478	AA_NERAVILLACIDRO	AA_TONDAIBLEA	AAAA	0.0000
4479	AA_NERAVILLACIDRO	MM_USLU	AAMM	0.0000
4482	AA_NERAVILLACIDRO	BB_VILLALONGA	AABB	0.0000
4495	AA_NOCELLARABELICE	AA_PASSALUNARA	AAAA	0.0000
4496	AA_NOCELLARABELICE	AA_PERANZANA	AAAA	0.0000
4497	AA_NOCELLARABELICE	AA_PIANTMOGLIANO	AAAA	0.0000
4499	AA_NOCELLARABELICE	BB_PICUAL	AABB	0.0000
4507	AA_NOCELLARABELICE	AA_SASSARESE	AAAA	0.0000
4509	AA_NOCELLARABELICE	BB_SEVILLENCA	AABB	0.0000
4510	AA_NOCELLARABELICE	AA_SINOPOLESE	AAAA	0.0000
4517	AA_NOCELLARABELICE	BB_VERDIALHUEVAR	AABB	0.0000
4518	AA_NOCELLARABELICE	BB_VILLALONGA	AABB	0.0000
4520	AA_NOCELLARABELICE	KK_ZAITY	AAKK	0.0000
4522	AA_NOSTRALERIGALI	AA_NOSTRBRISIGH	AAAA	0.0000
4524	AA_NOSTRALERIGALI	DD_OLIVIER	AADD	0.0000
4529	AA_NOSTRALERIGALI	LL_OUSLATI	AALL	0.0000
4533	AA_NOSTRALERIGALI	DD_PICHOLINE	AADD	0.0000
4534	AA_NOSTRALERIGALI	BB_PICUAL	AABB	0.0000
4535	AA_NOSTRALERIGALI	BB_PICUDO	AABB	0.0000
4537	AA_NOSTRALERIGALI	AA_RAIA	AAAA	0.0000
4538	AA_NOSTRALERIGALI	AA_RAIO	AAAA	0.0000
4539	AA_NOSTRALERIGALI	AA_ROSCOLLIESINI	AAAA	0.0000
4540	AA_NOSTRALERIGALI	BB_ROYALCAZORLA	AABB	0.0000
4541	AA_NOSTRALERIGALI	AA_SANTAGATESE	AAAA	0.0000
4544	AA_NOSTRALERIGALI	BB_SEVILLENCA	AABB	0.0000
4546	AA_NOSTRALERIGALI	AA_TAGGIASCA	AAAA	0.0000
4547	AA_NOSTRALERIGALI	CC_THROUMBOLIA	AACC	0.0000
4548	AA_NOSTRALERIGALI	GG_TOFFHAI	AAGG	0.0000
4553	AA_NOSTRALERIGALI	BB_VILLALONGA	AABB	0.0000
4555	AA_NOSTRALERIGALI	KK_ZAITY	AAKK	0.0000
4558	AA_NOSTRBRISIGH	DD_OLIVIER	AADD	0.0000
4563	AA_NOSTRBRISIGH	LL_OUSLATI	AALL	0.0000
4565	AA_NOSTRBRISIGH	AA_PERANZANA	AAAA	0.0000
4570	AA_NOSTRBRISIGH	AA_PIZZECARROGA	AAAA	0.0000
4572	AA_NOSTRBRISIGH	AA_RAIO	AAAA	0.0000
4573	AA_NOSTRBRISIGH	AA_ROSCOLLIESINI	AAAA	0.0000
4576	AA_NOSTRBRISIGH	AA_SASSARESE	AAAA	0.0000
4577	AA_NOSTRBRISIGH	AA_SEMIDANA	AAAA	0.0000
4580	AA_NOSTRBRISIGH	AA_TAGGIASCA	AAAA	0.0000
4582	AA_NOSTRBRISIGH	GG_TOFFHAI	AAGG	0.0000
4585	AA_NOSTRBRISIGH	DD_VERDALE	AADD	0.0000
4587	AA_NOSTRBRISIGH	BB_VILLALONGA	AABB	0.0000
4590	AA_NOSTRBRISIGH	LL_ZALMATI	AALL	0.0000
4591	EE_OBLICA	DD_OLIVIER	EEDD	0.0000
4596	EE_OBLICA	LL_OUSLATI	EELL	0.0000
4598	EE_OBLICA	AA_PERANZANA	EEAA	0.0000
4600	EE_OBLICA	DD_PICHOLINE	EEDD	0.0000
4606	EE_OBLICA	AA_ROSCOLLIESINI	EEAA	0.0000
4609	EE_OBLICA	AA_SASSARESE	EEAA	0.0000
4610	EE_OBLICA	AA_SEMIDANA	EEAA	0.0000
4613	EE_OBLICA	AA_TAGGIASCA	EEAA	0.0000
4615	EE_OBLICA	GG_TOFFHAI	EEGG	0.0000
4621	EE_OBLICA	AA_ZAITUNA	EEAA	0.0000
4622	EE_OBLICA	KK_ZAITY	EEKK	0.0000
4623	EE_OBLICA	LL_ZALMATI	EELL	0.0000
4626	DD_OLIVIER	AA_ORBETANA	DDAA	0.0000
4631	DD_OLIVIER	AA_PIANTMOGLIANO	DDAA	0.0000
4637	DD_OLIVIER	AA_RAIO	DDAA	0.0000
4638	DD_OLIVIER	AA_ROSCOLLIESINI	DDAA	0.0000
4640	DD_OLIVIER	AA_SANTAGATESE	DDAA	0.0000
4646	DD_OLIVIER	CC_THROUMBOLIA	DDCC	0.0000
4648	DD_OLIVIER	AA_TONDAIBLEA	DDAA	0.0000
4655	DD_OLIVIER	LL_ZALMATI	DDLL	0.0000
4659	II_PICHOLMAROC	LL_OUSLATI	IILL	0.0000
4660	II_PICHOLMAROC	AA_PASSALUNARA	IIAA	0.0000
4661	II_PICHOLMAROC	AA_PERANZANA	IIAA	0.0000
4667	II_PICHOLMAROC	AA_RAIA	IIAA	0.0000
4668	II_PICHOLMAROC	AA_RAIO	IIAA	0.0000
4669	II_PICHOLMAROC	AA_ROSCOLLIESINI	IIAA	0.0000
4671	II_PICHOLMAROC	AA_SANTAGATESE	IIAA	0.0000
4672	II_PICHOLMAROC	AA_SASSARESE	IIAA	0.0000
4673	II_PICHOLMAROC	AA_SEMIDANA	IIAA	0.0000
4675	II_PICHOLMAROC	AA_SINOPOLESE	IIAA	0.0000
4676	II_PICHOLMAROC	AA_TAGGIASCA	IIAA	0.0000
4677	II_PICHOLMAROC	CC_THROUMBOLIA	IICC	0.0000
4679	II_PICHOLMAROC	AA_TONDAIBLEA	IIAA	0.0000
4684	II_PICHOLMAROC	AA_ZAITUNA	IIAA	0.0000
4685	II_PICHOLMAROC	KK_ZAITY	IIKK	0.0000
4686	II_PICHOLMAROC	LL_ZALMATI	IILL	0.0000
4689	FF_SIGOISE	LL_OUSLATI	FFLL	0.0000
4690	FF_SIGOISE	AA_PASSALUNARA	FFAA	0.0000
4691	FF_SIGOISE	AA_PERANZANA	FFAA	0.0000
4697	FF_SIGOISE	AA_RAIA	FFAA	0.0000
4698	FF_SIGOISE	AA_RAIO	FFAA	0.0000
4699	FF_SIGOISE	AA_ROSCOLLIESINI	FFAA	0.0000
4701	FF_SIGOISE	AA_SANTAGATESE	FFAA	0.0000
4702	FF_SIGOISE	AA_SASSARESE	FFAA	0.0000
4703	FF_SIGOISE	AA_SEMIDANA	FFAA	0.0000
4705	FF_SIGOISE	AA_SINOPOLESE	FFAA	0.0000
4706	FF_SIGOISE	AA_TAGGIASCA	FFAA	0.0000
4707	FF_SIGOISE	CC_THROUMBOLIA	FFCC	0.0000
4709	FF_SIGOISE	AA_TONDAIBLEA	FFAA	0.0000
4714	FF_SIGOISE	AA_ZAITUNA	FFAA	0.0000
4715	FF_SIGOISE	KK_ZAITY	FFKK	0.0000
4716	FF_SIGOISE	LL_ZALMATI	FFLL	0.0000
4720	AA_ORBETANA	AA_PERANZANA	AAAA	0.0000
4723	AA_ORBETANA	BB_PICUAL	AABB	0.0000
4724	AA_ORBETANA	BB_PICUDO	AABB	0.0000
4728	AA_ORBETANA	AA_ROSCOLLIESINI	AAAA	0.0000
4730	AA_ORBETANA	AA_SANTAGATESE	AAAA	0.0000
4731	AA_ORBETANA	AA_SASSARESE	AAAA	0.0000
4733	AA_ORBETANA	BB_SEVILLENCA	AABB	0.0000
4735	AA_ORBETANA	AA_TAGGIASCA	AAAA	0.0000
4736	AA_ORBETANA	CC_THROUMBOLIA	AACC	0.0000
4742	AA_ORBETANA	BB_VILLALONGA	AABB	0.0000
4744	AA_ORBETANA	KK_ZAITY	AAKK	0.0000
4745	AA_ORBETANA	LL_ZALMATI	AALL	0.0000
4746	AA_OTTOBRATICA	LL_OUSLATI	AALL	0.0000
4749	AA_OTTOBRATICA	AA_PIANTMOGLIANO	AAAA	0.0000
4750	AA_OTTOBRATICA	DD_PICHOLINE	AADD	0.0000
4752	AA_OTTOBRATICA	BB_PICUDO	AABB	0.0000
4755	AA_OTTOBRATICA	AA_RAIO	AAAA	0.0000
4758	AA_OTTOBRATICA	AA_SANTAGATESE	AAAA	0.0000
4760	AA_OTTOBRATICA	AA_SEMIDANA	AAAA	0.0000
4764	AA_OTTOBRATICA	CC_THROUMBOLIA	AACC	0.0000
4770	AA_OTTOBRATICA	BB_VILLALONGA	AABB	0.0000
4771	AA_OTTOBRATICA	AA_ZAITUNA	AAAA	0.0000
4772	AA_OTTOBRATICA	KK_ZAITY	AAKK	0.0000
4778	LL_OUSLATI	BB_PICUAL	LLBB	0.0000
4779	LL_OUSLATI	BB_PICUDO	LLBB	0.0000
4780	LL_OUSLATI	AA_PIZZECARROGA	LLAA	0.0000
4783	LL_OUSLATI	AA_ROSCOLLIESINI	LLAA	0.0000
4784	LL_OUSLATI	BB_ROYALCAZORLA	LLBB	0.0000
4785	LL_OUSLATI	AA_SANTAGATESE	LLAA	0.0000
4791	LL_OUSLATI	CC_THROUMBOLIA	LLCC	0.0000
4793	LL_OUSLATI	AA_TONDAIBLEA	LLAA	0.0000
4794	LL_OUSLATI	MM_USLU	LLMM	0.0000
4795	LL_OUSLATI	DD_VERDALE	LLDD	0.0000
4797	LL_OUSLATI	BB_VILLALONGA	LLBB	0.0000
4805	AA_PASSALUNARA	BB_PICUDO	AABB	0.0000
4807	AA_PASSALUNARA	AA_RAIA	AAAA	0.0000
4809	AA_PASSALUNARA	AA_ROSCOLLIESINI	AAAA	0.0000
4810	AA_PASSALUNARA	BB_ROYALCAZORLA	AABB	0.0000
4816	AA_PASSALUNARA	AA_TAGGIASCA	AAAA	0.0000
4821	AA_PASSALUNARA	DD_VERDALE	AADD	0.0000
4823	AA_PASSALUNARA	BB_VILLALONGA	AABB	0.0000
4825	AA_PASSALUNARA	KK_ZAITY	AAKK	0.0000
4826	AA_PASSALUNARA	LL_ZALMATI	AALL	0.0000
4827	AA_PERANZANA	AA_PIANTMOGLIANO	AAAA	0.0000
4828	AA_PERANZANA	DD_PICHOLINE	AADD	0.0000
4829	AA_PERANZANA	BB_PICUAL	AABB	0.0000
4830	AA_PERANZANA	BB_PICUDO	AABB	0.0000
4831	AA_PERANZANA	AA_PIZZECARROGA	AAAA	0.0000
4835	AA_PERANZANA	BB_ROYALCAZORLA	AABB	0.0000
4839	AA_PERANZANA	BB_SEVILLENCA	AABB	0.0000
4841	AA_PERANZANA	AA_TAGGIASCA	AAAA	0.0000
4844	AA_PERANZANA	AA_TONDAIBLEA	AAAA	0.0000
4845	AA_PERANZANA	MM_USLU	AAMM	0.0000
4846	AA_PERANZANA	DD_VERDALE	AADD	0.0000
4847	AA_PERANZANA	BB_VERDIALHUEVAR	AABB	0.0000
4848	AA_PERANZANA	BB_VILLALONGA	AABB	0.0000
4849	AA_PERANZANA	AA_ZAITUNA	AAAA	0.0000
4850	AA_PERANZANA	KK_ZAITY	AAKK	0.0000
4854	AA_PIANTMOGLIANO	BB_PICUDO	AABB	0.0000
[truncated: 3,153 more rows]
