# Supplementary material for: Genetic and Cyto-Histological Analyses in Olea europaea L. Cultivars in Parent–Child Kinship
Source: Int J Mol Sci. 2025 Dec 22;27(1):94. doi: 10.3390/ijms27010094 (PMC12785671; doi:10.3390/ijms27010094)
Supplement: Supplementary file 1 [file ijms-27-00094-s001.zip › Table S3.xlsx]

## Sheet: Supplementary Table S3
Table S3. Number of first- and second-degree relatives for each cultivar and their distribution in the different genetic clusters inferred by LinGD tri-matrix based on Neighbour Joining. Synonym cultivars names, near to each other, are in red.
			First-degree relatives number						Second-degree relatives number
Cultivar	Country of origin	NJ Tree Branch	TOTAL	BRANCH 1A	BRANCH 1B	BRANCH 2	BRANCH 3A	BRANCH 3B	TOTAL	BRANCH 1A	BRANCH 1B	BRANCH 2	BRANCH 3A	BRANCH 3B
MM_AYVALIK	Turkey	Branch 1A	1	1	0	0	0	0	15	9	3	0	2	1
CC_ADRAMITINI	Greece	Branch 1A	1	1	0	0	0	0	15	9	3	0	2	1
CC_THROUMBOLIA	Greece	Branch 1A	3	2	0	0	1	0	11	6	0	0	4	1
AA_SANTAGATESE	Italy	Branch 1A	3	2	0	0	1	0	11	6	0	0	4	1
BB_FARGA	Spain	Branch 1A	0	0	0	0	0	0	12	8	0	0	2	2
AA_GENTILEDICHIETI	Italy	Branch 1A	3	3	0	0	0	0	12	11	0	0	1	0
AA_DOLCEAGOGIA	Italy	Branch 1A	3	3	0	0	0	0	12	8	0	0	3	1
AA_ROSCIOLACOLLIESINI	Italy	Branch 1A	2	2	0	0	0	0	8	8	0	0	0	0
AA_CARIASINA	Italy	Branch 1A	3	3	0	0	0	0	9	5	0	1	3	0
CC_MIRTOLIA	Greece	Branch 1A	2	2	0	0	0	0	14	12	0	0	2	0
CC_KORONEIKI	Greece	Branch 1A	2	2	0	0	0	0	5	4	0	1	0	0
AA_OTTOBRATICA	Italy	Branch 1A	0	0	0	0	0	0	5	3	0	0	2	0
AA_MIGNOLA	Italy	Branch 1A	1	0	0	0	1	0	8	7	0	0	0	1
LL_ZALMATI	Tunisia	Branch 1A	0	0	0	0	0	0	4	4	0	0	0	0
AA_CAPOLGA	Italy	Branch 1A	1	0	0	0	0	1	11	5	0	0	4	2
AA_CANINO	Italy	Branch 1A	0	0	0	0	0	0	7	7	0	0	0	0
BB_BLANQUETA	Spain	Branch 1A	0	0	0	0	0	0	6	5	0	0	1	0
AA_CELLINANARDO	Italy	Branch 1A	1	1	0	0	0	0	11	9	0	0	0	2
CC_MAUREYA	Greece	Branch 1A	0	0	0	0	0	0	2	2	0	0	0	0
AA_RAIO	Italy	Branch 1A	2	2	0	0	0	0	6	6	0	0	0	0
AA_RAIA	Italy	Branch 1A	0	0	0	0	0	0	10	8	0	0	2	0
BB_LECHINGRANADA	Spain	Branch 1A	8	1	0	0	5	2	9	7	0	0	2	0
BB_EMPELTRE	Spain	Branch 1A	2	1	0	0	1	0	5	5	0	0	0	0
BB_CHANGLOTREAL	Spain	Branch 1A	2	2	0	0	0	0	12	8	0	0	4	0
AA_TAGGIASCA	Italy	Branch 1A	5	1	0	1	2	1	9	7	0	0	0	2
AA_FRANTOIO	Italy	Branch 1A	5	1	0	1	2	1	9	7	0	0	0	2
AA_GARGNA	Italy	Branch 1A	1	1	0	0	0	0	6	5	1	0	0	0
CC_LANOLIA	Greece	Branch 1A	0	0	0	0	0	0	6	5	0	0	1	0
CC_KERKIRAS	Grecee	Branch 1A	0	0	0	0	0	0	6	5	0	0	1	0
AA_MORAIOLO	Italy	Branch 1A	4	3	0	0	0	1	14	9	0	2	3	0
CC_MASTOIDIS	Greece	Branch 1A	1	1	0	0	0	0	7	7	0	0	0	0
BB_ARBEQUINA	Spain	Branch 1A	1	1	0	0	0	0	11	9	1	1	0	0
LL_OUESLATI	Tunisia	Branch 1B	0	0	0	0	0	0	2	1	0	0	1	0
AA_SINOPOLESE	Italy	Branch 1B	2	0	2	0	0	0	3	1	0	0	0	2
AA_CAROLEA	Italy	Branch 1B	4	0	1	1	1	1	5	0	1	2	1	1
AA_SEMIDANA	Italy	Branch 1B	4	0	4	0	0	0	4	0	1	2	0	1
AA_BOSANA	Italy	Branch 1B	1	0	1	0	0	0	2	2	0	0	0	0
AA_SASSARESE	Italy	Branch 1B	1	0	1	0	0	0	2	2	0	0	0	0
AA_PERANZANA	Italy	Branch 1B	1	0	1	0	0	0	2	2	0	0	0	0
DD_PICHOLINE	France	Branch 2	0	0	0	0	0	0	3	0	0	2	0	1
DD_OLIVIER	France	Branch 2	0	0	0	0	0	0	7	2	0	3	2	0
AA_BIANCOLILLA	Italy	Branch 2	1	0	0	0	1	0	5	1	0	2	1	1
MM_IZMIRSOFRALIK	Turkey	Branch 2	1	0	0	1	0	0	13	0	0	3	5	5
DD_VERDALE	France	Branch 2	4	0	1	2	0	1	10	0	1	2	5	2
AA_CASSANESE	Italy	Branch 2	1	0	0	1	0	0	12	1	2	3	5	1
CC_AMIGDALOLIA	Greece	Branch 2	3	0	0	3	0	0	7	1	1	2	1	2
AA_CORATINA	Italy	Branch 2	3	2	0	1	0	0	2	0	0	1	0	1
FF_SIGOISE	Algeria	Branch 3A	8	1	0	0	6	1	10	1	0	1	5	3
II_PICHOLINEMAROCAINE	Morocco	Branch 3A	8	1	0	0	6	1	10	1	0	1	5	3
BB_MANZANILLACACER	Spain	Branch 3A	7	0	0	0	6	1	9	1	1	1	5	1
BB_GORDALDEGRANADA	Spain	Branch 3A	5	0	0	0	3	2	12	0	0	1	8	3
BB_MANZANILLAJAEN	Spain	Branch 3A	5	0	0	0	3	2	12	0	0	1	8	3
NN_BALADI_ROUMANI	West Bank	Branch 3A	5	0	0	0	3	2	12	0	0	1	8	3
BB_ROYALCAZORLA	Spain	Branch 3A	8	1	0	0	5	2	11	0	0	2	8	1
BB_MANZANILLASEVILLA	Spain	Branch 3A	4	0	0	0	4	0	9	0	0	2	6	1
BB_VILLALONGA	Spain	Branch 3A	2	0	0	0	2	0	9	1	0	1	5	2
BB_PICUDO	Spain	Branch 3A	5	1	0	2	2	0	12	0	0	0	12	0
CC_CHONDROLIA	Greece	Branch 3A	2	0	1	0	1	0	7	0	0	0	6	1
BB_CORNEZUELOJAEN	Spain	Branch 3A	2	0	1	0	1	0	14	0	0	0	13	1
MM_MEMECIK	Turkey	Branch 3A	0	0	0	0	0	0	15	0	1	1	12	1
LL_MESKI	Tunisia	Branch 3A	1	0	0	0	1	0	15	6	0	0	8	1
EE_ISTARKABELICA	Croatia	Branch 3A	1	0	0	0	1	0	5	2	0	1	2	0
HH_NABALI	Jordan	Branch 3A	2	2	0	0	0	0	14	4	0	0	8	2
GG_TOFFAHI	Egypt	Branch 3A	1	1	0	0	0	0	10	4	0	0	5	1
OO_MERHAVIA	Israel	Branch 3A	3	0	0	0	3	0	9	2	0	0	6	1
BB_PICUAL	Spain	Branch 3A	1	0	0	0	1	0	15	1	0	2	10	2
BB_HOJIBLANCA	Spain	Branch 3A	1	1	0	0	0	0	15	3	0	1	8	3
AA_FS17 FAVOLOSA	Italy	Branch 3A	4	2	0	0	1	1	10	8	0	0	2	0
AA_ASCOLANATENERA	Italy	Branch 3A	5	0	0	0	3	2	11	2	0	1	3	5
AA_PIZZECARROGA	Italy	Branch 3A	1	0	0	0	1	0	1	0	0	0	1	0
AA_NOCELLARADELBELICE	Italy	Branch 3A	0	0	0	0	0	0	10	4	0	1	4	1
AA_TONDAIBLEA	Italy	Branch 3A	0	0	0	0	0	0	8	1	0	0	2	5
BB_LECHINSEVILLA	Spain	Branch 3A	1	0	0	0	0	1	4	0	0	1	3	0
AA_DON CARLO	Italy	Branch 3A	3	2	0	0	1	0	7	1	0	0	3	3
MM_ELMACIK	Turkey	Branch 3B	0	0	0	0	0	0	2	0	0	1	0	1
KK_ZAITY	Syria	Branch 3B	0	0	0	0	0	0	2	0	0	0	0	2
EE_OBLICA	Croatia	Branch 3B	3	1	0	0	0	2	15	1	0	0	10	4
AA_NOSTRANABRISIGHELLA	Italy	Branch 3B	4	0	0	0	1	3	10	3	0	0	3	4
AA_NERAVILLACIDRO	Italy	Branch 3B	0	0	0	0	0	0	7	2	0	1	1	3
AA_ITRANA	Italy	Branch 3B	0	0	0	0	0	0	6	2	0	0	1	3
JJ_GALEGA	Portugal	Branch 3B	0	0	0	0	0	0	7	0	0	0	4	3
LL_CHEMLALI	Tunisia	Branch 3B	0	0	0	0	0	0	3	0	0	0	0	3
AA_CAIAZZANA	Italy	Branch 3B	0	0	0	0	0	0	2	1	0	0	0	1
DD_LUCQUES	France	Branch 3B	0	0	0	0	0	0	5	0	0	0	0	5
AA_ORBETANA	Italy	Branch 3B	0	0	0	0	0	0	7	0	0	2	1	4
BB_CORNICABRA	Spain	Branch 3B	3	1	0	0	0	2	11	0	0	1	7	3
BB_VERDIALHUEVAR	Spain	Branch 3B	7	1	0	0	4	2	5	0	0	0	3	2
BB_GORDALSEVILLANA	Spain	Branch 3B	18	0	1	1	9	7	19	0	0	2	7	10
CC_KALAMON	Greece	Branch 3B	1	0	0	0	0	1	1	0	0	0	0	1
DD_BOUTEILLAN	France	Branch 3B	1	0	0	0	0	1	9	0	1	2	2	4
AA_NOSTRALERIGALI	Italy	Branch 3B	0	0	0	0	0	0	10	0	1	1	0	8
CC_AMPHISSIS	Greece	Branch 3B	0	0	0	0	0	0	6	1	0	0	0	5
CC_KONSERVOLIA	Greece	Branch 3B	0	0	0	0	0	0	6	1	0	0	0	5
BB_SEVILLENCA	Spain	Branch 3B	1	0	0	0	0	1	9	0	0	1	2	6
MM_USLU	Turkey	Branch 3B	3	0	0	0	0	3	9	0	0	0	1	8
AA_PASSALUNARA	Italy	Branch 3B	3	0	0	0	0	3	10	3	0	0	1	6
AA_LECCINO	Italy	Branch 3B	5	2	0	0	2	1	12	1	1	1	1	8
MM_BELLUTI	Turkey	Branch 3B	0	0	0	0	0	0	2	0	0	0	0	2
KK_KAISSY	Syria	Branch 3B	2	0	0	0	0	2	8	0	0	1	1	6
AA_ZAITUNA	Italy	Branch 3B	0	0	0	0	0	0	5	0	0	0	1	4
AA_PIANTONEMOGLIANO	Italy	Branch 3B	2	0	0	0	0	2	3	0	0	0	1	2
AA_BORGIONA	Italy	Branch 3B	6	0	0	0	0	6	8	1	1	0	1	5
